# Supplementary material for: Aetiology of vaginal discharge, urethral discharge, and genital ulcer in sub-Saharan Africa: A systematic review and meta-regression
Source: PLoS Med. 2024 May 20;21(5):e1004385. doi: 10.1371/journal.pmed.1004385 (PMC11104670; doi:10.1371/journal.pmed.1004385)
Supplement: S2 Appendix — (XLSX) [file pmed.1004385.s002.xlsx]

## Sheet: Overview
Unique ID	Reference	Country	Year(s)	Mid-year	Study design	Study sampling	Study population	Sex	Age range	HIV status	Extracted diagnosed proportion			Applicable analyses	Full reference
											Vaginal discharge	Urethral discharge	Genital ulcer
2533	Arya 1972	Uganda	1966-1972	1969	Cross-sectional	Consecutive	University students; Clinic attendee with STI symptoms	Male	NR	NR		NG, TV		Overall, age-stratified	Arya OP. Some highlights on the aetiology of the non gonococcal urethral discharge in males in Kampala, Uganda. East Afr Med J 1972; 49: 817–24.
2552	Ongom 1971	Uganda	1970	1970	Cross-sectional	Consecutive	Clinic attendee with STI symptoms	Male and female	NR	NR			TP	Overall	Ongom VL, Lwanga VN, Mugisha JK, Mafigiri JT. Social background to venereal disease at Kasangati. East Afr Med J 1971; 48: 367–71.
4128	Van Binsbergen 1980	Kenya	1976	1976	Cross-sectional	Consecutive	Clinic attendee with STI symptoms	Male and female	NR	NR	CA, NG, TV	NG, TV		Overall	Van Binsbergen JJ, Schulpen TWJ, Patel SC, Van Binsbergen-Ingelse A. Urethral or vaginal discharge at a rural hospital in Kenya. East Afr Med J 1980; 57: 540–4.
2513	Fakunle 1976	Nigeria	NR	1976*	Cross-sectional	Convenience	Soldiers	Male	NR	NR		NG		Overall	Fakunle YM, Watkins B. Influence of self-medication on prevalence and antibiotic sensitivity of N. gonorrhoeae in Zaria (Nigeria). East Afr Med J 1976; 53: 693–6.
5799	Ballard 1977	South Africa	NR	1977*	Cross-sectional	Consecutive	Clinic attendee with STI symptoms	Male	NR	NR		NG		Overall	Ballard RC, Schoub BD, Schneider J, Robins-Browne RM, Koornhof HJ. Urethritis in white men - a microbiological appraisal. South African Med J 1977; 51: 702–6.
4110	Rubin 1980	South Africa	1978	1978	Cohort	Consecutive	Pregnant women; Clinic attendee with STI symptoms	Female	NR	NR	CA, NG, TV, None			Overall	Rubin A, Russell JM, Mauff A. Efficacy of econazole in the treatment of candidiasis and other vaginal discharges. South African Med J 1980; 57: 407–8.
4106	Meheus 1982	Eswatini	1978	1978	Cross-sectional	Consecutive	Clinic attendee with STI symptoms	Male and female	NR	NR		NG	TP	Overall	Meheus A, Van Dyck E, Friedman F. Genital infections in Swaziland. Ann Soc Belg Med Trop (1920) 1982; 62: 361–7.
2449	Meheus 1983	Eswatini	1979	1979	Cross-sectional	Consecutive	Clinic attendee with STI symptoms	Male and female	NR	NR			HSV, TP	Overall	Meheus A, Van Dyck E, Ursi JP, Ballard RC, Piot P. Etiology of genital ulcerations in Swaziland. Sex Transm Dis 1983; 10: 33–5.
2470	Ursi 1981	Eswatini	1979	1979	Cross-sectional	Consecutive	Clinic attendee with STI symptoms	Male and female	15-50	NR			TP	Overall	Ursi JP, van Dyck E, van Houtte C, et al. Syphilis in Swaziland: a serological survey. Br J Vener Dis 1981; 57: 95–9.
2476	Meheus 1980	Eswatini	1979	1979	Cross-sectional	Consecutive	Clinic attendee with STI symptoms	Male	NR	NR		NG		Overall	Meheus A, Ballard R, Dlamini M, Ursi JP, Van Dyck E, Piot P. Epidemiology and aetiology of urethritis in Swaziland. Int J Epidemiol 1980; 9: 239–45.
2391	Nsanze 1981	Kenya	1980	1980	Cross-sectional	Consecutive	Clinic attendee with STI symptoms	Male and female	NR	NR			HD, HSV, TP, None	Overall	Nsanze H, Fast M V, D’Costa LJ, Tukei P, Curran J, Ronald A. Genital ulcers in Kenya. Clinical and laboratory study. Br J Vener Dis 1981; 57: 378–81.
2446	Fast 1983	Kenya	1980-1981	1981	Cross-sectional	Convenience	Clinic attendee with STI symptoms	Male and female	15-40	NR			HD, TP	Overall	Fast M V, Nsanze H, Plummer FA, D’Costa LJ, MacLean IW, Ronald AR. Treatment of chancroid. A comparison of sulphamethoxazole and trimethoprim-sulphamethoxazole. Br J Vener Dis 1983; 59: 320–4.
5719	Yvert 1984	Gabon	1980-1982	1981	Cross-sectional	Convenience	Pregnant women; Clinic attendee with STI symptoms	Male and Female	15+	NR	CS, NG, TV	NG, TV		Overall	Yvert F, Riou JY, Frost E, Ivanoff B, Ossari S, Bouatsia P. [Gonococcal infections in Gabon (Haut-Ogooue)]. Pathol Biol (Paris) 1984; 32: 80–4.
4108	Hoosen 1981	South Africa	NR	1981*	Cross-sectional	Convenience	Pregnant women; Clinic attendee with STI symptoms	Female	NR	NR	CS, NG, TV			Overall	Hoosen AA, Ross SM, Mulla MJ, Patel M. The incidence of selected vaginal infections among pregnant urban Blacks. South African Med J 1981; 59: 827–9.
7266	Crewe-Brown 1982	South Africa	1981	1981	Cross-sectional	Consecutive	Clinic attendee with STI symptoms	Male	16-59	NR			HD, HSV, TP	Overall	Crewe-Brown HH. Genital ulceration in males at Ga-Rankuwa Hospital, Pretoria. South African Med J 1982; 62.
2416	D'Costa 1985	Kenya	1981-1982	1982	Cohort	Convenience	Female sex workers	Female	NR	NR			HD	Overall	D’Costa LJ, Plummer FA, Bowmer I, et al. Prostitutes are a major reservoir of sexually transmitted diseases in Nairobi, Kenya. Sex Transm Dis 1985; 12: 64–7.
2452	Mirza 1983	Kenya	1982	1982	Cross-sectional	Consecutive	Clinic attendee with STI symptoms	Female	NR	NR	CA, CT, NG, TV			Overall, age-stratified	Mirza NB, Nsanze H, D’Costa LJ, Piot P. Microbiology of vaginal discharge in Nairobi, Kenya. Br J Vener Dis 1983; 59: 186–8.
2459	Mabey 1982	The Gambia	NR	1982*	Cross-sectional	Convenience	Clinic attendee with STI symptoms	Male	NR	NR		CT, NG		Overall	Mabey DC, Whittle HC. Genital and neonatal chlamydial infection in a trachoma endemic area. Lancet 1982; 2: 300–1.
5724	Mabey 1984	The Gambia	1981-1982	1982	Cross-sectional	Random	Pregnant women	Female	16-40	NR	TV			Overall	Mabey DC, Lloyd-Evans NE, Conteh S, Forsey T. Sexually transmitted diseases among randomly selected attenders at an antenatal clinic in The Gambia. Br J Vener Dis 1984; 60: 331–6.
4093	Plummer 1983	Kenya	NR	1983*	Randomised controlled trial	Convenience	Clinic attendee with STI symptoms	Male	18-60	NR			HD, HSV	Overall	Plummer FA, Nsanze H, D’Costa LJ, et al. Single-dose therapy of chancroid with trimethoprim-sulfametrole. N Engl J Med 1983; 309: 67–71.
4094	Mauff 1983	South Africa	NR	1983*	Cross-sectional	Convenience	Clinic attendee with STI symptoms	Male	NR	NR			HD, TP	Overall	Mauff AC, Ballard RC, Bilgeri YR, Koornhof HJ. Isolation of Haemophilus ducreyi from genital ulcerations in white men in Johannesburg. South African Med J 1983; 63: 236–7.
2394	Coovadia 1985	South Africa	1984	1984	Cross-sectional	Convenience	Clinic attendee with STI symptoms	Male	17-51	NR			HD, HSV, TP, None	Overall	Coovadia YM, Kharsany A, Hoosen A. The microbial aetiology of genital ulcers in black men in Durban, South Africa. Genitourin Med 1985; 61: 266–9.
2383	Greenblatt 1988	Kenya	1985	1985	Cross-sectional	Convenience	Clinic attendee with STI symptoms	Male	18-70	Mixed			HD, HSV, TP, None	Overall, HIV-stratified	Greenblatt RM, Lukehart SA, Plummer FA, et al. Genital ulceration as a risk factor for human immunodeficiency virus infection. AIDS 1988; 2: 47–50.
2415	Plummer 1985	Kenya	NR	1985*	Cross-sectional	Consecutive	Clinic attendee with STI symptoms	Female	NR	NR			HD, HSV, TP	Overall	Plummer FA, D’Costa LJ, Nsanze H, et al. Clinical and microbiologic studies of genital ulcers in Kenyan women. Sex Transm Dis 1985; 12: 193–7.
4070	Kreiss 1986	Kenya	1985	1985	Cross-sectional	Convenience	Female sex workers	Female	NR	NR			HD	Overall	Kreiss JK, Koech D, Plummer FA, et al. AIDS virus infection in Nairobi prostitutes: spread of the epidemic to East Africa. N Engl J Med 1986; 314: 414–8.
2373	Dangor 1989	South Africa	1986	1986	Cross-sectional	Consecutive	Mineworkers; Clinic attendee with STI symptoms	Male	19-59	NR			HD, HSV, TP, None	Overall	Dangor Y, Fehler G, Exposto FD, Koornhof HJ. Causes and treatment of sexually acquired genital ulceration in southern Africa. South African Med J 1989; 76: 339–41.
2344	Ismail 1990	Somalia	1986	1986	Cross-sectional	Consecutive	Clinic attendee with STI symptoms	Male	15-42	HIV-negative		CT, NG		HIV-stratified	Ismail SO, Ahmed HJ, Grillner L, Hederstedt B, Issa A, Bygdeman SM. Sexually transmitted diseases in men in Mogadishu, Somalia. Int J STD AIDS 1990; 1: 102–6.
2378	Meiring 1989	South Africa	1986	1986	Cross-sectional	Consecutive	Clinic attendee with STI symptoms	Male	NR	NR		NG		Overall	Meiring JA, Kemp E, Jennings DL, Mdhlovu M, Koornhof HJ. High-level penicillin-resistant gonococcal infections in Port Elizabeth. South African Med J 1989; 75: 118–9.
2403	Mabey 1987	The Gambia	NR	1987*	Cross-sectional	Random	Clinic attendee with STI symptoms	Male and female	NR	NR			HD, HSV, TP, None	Overall	Mabey DCW, Wall RA, Bello CSS. Aetiology of genital ulceration in the Gambia. Genitourin Med 1987; 63: 312–5.
2379	Leclerc 1988	Gabon	NR	1988*	Cross-sectional	Convenience	Clinic attendee with STI symptoms	Female	NR	NR	CT			Overall	Leclerc A, Frost E, Collet M, Goeman J, Bedjabaga L. Urogenital Chlamydia trachomatis in Gabon: an unrecognised epidemic. Genitourin Med 1988; 64: 308–11.
2072	Bogaerts 1998	Rwanda	1986-1992	1989	Cross-sectional	Consecutive	Clinic attendee with STI symptoms	Male and female	NR	Mixed			HD, HSV, TP, None	Overall, HIV-stratified	Bogaerts J, Kestens L, van Dyck E, Tello WM, Akingeneye J, Mukantabana V. Genital ulcers in a primary health clinic in Rwanda: impact of HIV infection on diagnosis and ulcer healing (1986-1992). Int J STD AIDS 1998; 9: 706–10.
2255	Faye-Kette 1993	Cote d'Ivoire	1987-1991	1989	Cross-sectional	Convenience	Clinic attendee with STI symptoms	Female	17-35	NR	CS, NG, TV			Overall	Faye-Kette YH, Kouassi AA, Sylla-Koko DF, et al. [Prevalence of 4 agents of sexually transmitted diseases in leukorrhea in Abidjan (Ivory Coast)]. Bull la Société Pathol Exot 1993; 86: 245–7.
2167	O'Farrell 1994	South Africa	1988-1989	1989	Cross-sectional	Consecutive	Clinic attendee with STI symptoms	Male and female	14-58	NR			HD, HSV, LGV, TP, None	Overall	O’Farrell N, Hoosen AA, Coetzee KD, van den Ende J. Genital ulcer disease: accuracy of clinical diagnosis and strategies to improve control in Durban, South Africa. Genitourin Med 1994; 70: 7–11.
2160	Daly 1994	Kenya	1989-1991	1990	Cross-sectional	Convenience	Family planning clinic attendees	Female	15-49	Mixed			TP	Overall	Daly CC, Maggwa N, Mati JK, et al. Risk factors for gonorrhoea, syphilis, and trichomonas infections among women attending family planning clinics in Nairobi, Kenya. Genitourin Med 1994; 70: 155–61.
2008	Thior 1997	Senegal	1989-1991	1990	Cross-sectional	Consecutive	Clinic attendee with STI symptoms	Male	18+	Mixed			HD, TP	Overall	Thior I, Diouf G, Diaw IK, et al. Sexually transmitted diseases and risk of HIV infection in men attending a sexually transmitted diseases clinic in Dakar, Senegal. Afr J Reprod Health 1997; 1: 26–35.
2122	Ndinya-Achola 1996	Kenya	1990-1991	1991	Cross-sectional	Convenience	Clinic attendee with STI symptoms	Male and female	NR	NR			HD, TP	Overall	Ndinya-Achola JO, Kihara AN, Fisher LD, et al. Presumptive specific clinical diagnosis of genital ulcer disease (GUD) in a primary health care setting in Nairobi. Int J STD AIDS 1996; 7: 201–5.
2178	Kamya 1995	Uganda	1990-1991	1991	Cross-sectional	Consecutive	Clinic attendee with STI symptoms	Male and female	NR	Mixed			HSV-1, HSV-2, TP, None	Overall	Kamya MR, Nsubuga P, Grant RM, Hellman N. The high prevalence of genital herpes among patients with genital ulcer disease in Uganda. Sex Transm Dis 1995; 22: 351–4.
2142	Hanson 1996	Zambia	1991	1991	Cohort	Consecutive	Clinic attendee with STI symptoms	Male and female	NR	Mixed	CS, CT, NG, TV	NG	TP	Overall	Hanson S, Sunkutu RM, Kamanga J, Hojer B, Sandstrom E. STD care in Zambia: an evaluation of the guidelines for case management through a syndromic approach. Int J STD AIDS 1996; 7: 324–32.
2164	LeBacq 1993	Zimbabwe	1991	1991	Cross-sectional	Convenience	All men and non-pregnant women; Clinic attendee with STI symptoms	Male and female	10+	Mixed	CS, CT, NG, TV	CT, NG, TV	HD, HSV, TP	Overall	Le Bacq F, Mason PR, Gwanzura L, Robertson VJ, Latif AS. HIV and other sexually transmitted diseases at a rural hospital in Zimbabwe. Genitourin Med 1993; 69: 352–6.
2206	Kimani 1995	Kenya	1992	1992	Cohort	Consecutive	Clinic attendee with STI symptoms	Male	NR	Mixed			HD, TP	Overall, HIV-stratified	Kimani J, Bwayo JJ, Anzala AO, et al. Low dose erythromycin regimen for the treatment of chancroid. East Afr Med J 1995; 72: 645–8.
2118	Oni 1997	Nigeria	1992	1992	Cross-sectional	Consecutive	Clinic attendee with STI symptoms	Male	15+	NR			HSV	Overall	Oni AA, Adu FD, Ekweozor CC, Bakare RA. Herpetic urethritis in male patients in Ibadan. West Afr J Med 1997; 16: 27–9.
1944	Totten 2000	Senegal	1992	1992	Cross-sectional	Consecutive	Clinic attendee with STI symptoms	Male and female	21-53	NR			HD, HSV, TP, None	Overall	Totten PA, Kuypers JM, Chen CY, et al. Etiology of genital ulcer disease in Dakar, Senegal, and comparison of PCR and serologic assays for detection of Haemophilus ducreyi. J Clin Microbiol 2000; 38: 268–73.
1539	Htun 2007	South Africa	1986-1998	1992	Cross-sectional	Consecutive	Migrant mineworkers; Clinic attendee with STI symptoms	Male	NR	Mixed			HD, HSV, TP, None	Overall	Htun Y, Radebe F, Fehler HG, Ballard RC. Changes in the patterns of sexually transmitted infection among South African mineworkers, associated with the emergence of the HIV/AIDS epidemic. South African Med J 2007; 97: 1155–60.
1998	Grosskurth 1996	Tanzania	1991-1992	1992	Cross-sectional	Random	Men in the community within 90 minutes of the Mwanza Health Centre	Male	NR	NR		CT, NG		Overall	Grosskurth H, Mayaud P, Mosha F, et al. Asymptomatic gonorrhoea and chlamydial infection in rural Tanzanian men. Br Med J 1996; 312: 277–80.
2204	Tswana 1995	Zimbabwe	1991-1993	1992	Cross-sectional	Consecutive	Clinic attendee with STI symptoms	Male	15-55	Mixed		NG		Overall, age-stratified	Tswana SA, Nystrom L, Moyo SR, et al. Hospital-based study of sexually transmitted diseases at Murewa Rural district hospital, Zimbabwe 1991-1992. Sex Transm Dis 1995; 22: 1–6.
2180	Ghys 1995	Cote d'Ivoire	1992-1994	1993	Cross-sectional	Convenience	Female sex workers	Female	NR	HIV-positive			HD, HSV	HIV-stratified	Ghys PD, Diallo MO, Ettiegne-Traore V, et al. Genital ulcers associated with human immunodeficiency virus-related immunosuppression in female sex workers in Abidjan, Ivory Coast. J Infect Dis 1995; 172: 1371–4.
3870	Meless 1997	Ethiopia	1993	1993	Cross-sectional	Convenience	Clinic attendee with STI symptoms	Male and female	15+	NR	NG	NG		Overall	Meless H, Abegaze B. Drug susceptibility of Neisseria isolates from patients attending clinics for sexually transmitted diseases in Addis Ababa. East Afr Med J 1995; 74: 447–9.
2215	Harms 1994	Madagascar	1992-1993	1993	Cross-sectional	Consecutive	Clinic attendee with STI symptoms	Male and female	14-52	NR	BV, CS, CT, NG, TV, None	CT, NG, TV, None	HD, HSV-2, LGV, TP, None	Overall	Harms G, Matull R, Randrianasolo D, et al. Pattern of sexually transmitted diseases in a Malagasy population. Sex Transm Dis 1994; 21: 315–20.
2070	Dallabetta 1998	Malawi	1992-1993	1993	Cohort	Consecutive	Clinic attendee with STI symptoms	Male	13-70	NR		CT, NG		Overall	Dallabetta G, Behets F, Lule G, et al. Specificity of dysuria and discharge complaints and presence of urethritis in male patients attending an STD clinic in Malawi. Sex Transm Infect 1998; 74: S34-7.
2183	Behets 1995	Malawi	1992-1993	1993	Cross-sectional	Consecutive	Clinic attendee with STI symptoms	Male	NR	Mixed			HD, TP	Overall	Behets FM, Liomba G, Lule G, et al. Sexually transmitted diseases and human immunodeficiency virus control in Malawi: a field study of genital ulcer disease. J Infect Dis 1995; 171: 451–5.
2241	Cossa 1994	Mozambique	1992-1993	1993	Cross-sectional	Consecutive	Displaced pregnant women	Female	14-45	Mixed			TP	Overall	Cossa HA, Gloyd S, Vaz RG, et al. Syphilis and HIV infection among displaced pregnant women in rural Mozambique. Int J STD AIDS 1994; 5: 117–23.
3850	Alary 1998	Benin	1993-1994	1994	Cross-sectional	Consecutive	Clinic attendee with STI symptoms	Female	NR	Mixed	CS, CT, NG, TV			Overall	Alary M, Baganizi E, Guedeme A, et al. Evaluation of clinical algorithms for the diagnosis of gonococcal and chlamydial infections among men with urethral discharge or dysuria and women with vaginal discharge in Benin. Sex Transm Infect 1998; 74: S44–9.
1984	Thomas 1996	Kenya	1994	1994	Cross-sectional	Consecutive	ANC attendee	Female	NR	Mixed	BV, CS, TV			Overall	Thomas T, Choudhri S, Kariuki C, Moses S. Identifying cervical infection among pregnant women in Nairobi, Kenya: limitations of risk assessment and symptom-based approaches. Genitourin Med 1996; 72: 334–8.
5235	King 1998	Kenya	1994	1994	Cross-sectional	Convenience	Clinic attendee with STI symptoms	Male	NR	Mixed			HD	Overall, HIV-stratified	King R, Choudhri SH, Nasio J, et al. Clinical and in situ cellular responses to Haemophilus ducreyi in the presence or absence of HIV infection. Int J STD AIDS 1998; 9: 531–6.
2067	Htun 1998	Lesotho	1993-1994	1994	Cross-sectional	Consecutive	Clinic attendee with STI symptoms	Male and female	NR	NR			HD, HSV, LGV, TP, None	Overall	Htun Y, Morse SA, Dangor Y, et al. Comparison of clinically directed, disease specific, and syndromic protocols for the management of genital ulcer disease in Lesotho. Sex Transm Infect 1998; 74: S23-8.
2103	Morse 1997	Lesotho	1993-1994	1994	Cross-sectional	Consecutive	Clinic attendee with STI symptoms	Male and female	NR	Mixed			HD, HSV, TP, None	Overall, HIV-stratified	Morse SA, Trees DL, Htun Y, et al. Comparison of clinical diagnosis and standard laboratory and molecular methods for the diagnosis of genital ulcer disease in Lesotho: association with human immunodeficiency virus infection. J Infect Dis 1997; 175: 583–9.
5941	Lo 1997	Mauritania	1993-1994	1994	Cross-sectional	Consecutive	Clinic attendee with STI symptoms	Male and Female	NR	NR	CS, CT, NG, TV, None	CT, NG, TV, None		Overall	Lo BB, Philippon M, Cunin P, Meynard D, TandiaDiagana M. Sexually transmitted diseases agents of genital discharges in Nouakchott, Mauritania. Bull la Société Pathol Exot 1997; 90: 81–2.
1957	Chen 2000	South Africa	1993-1994	1994	Cross-sectional	Consecutive	Clinic attendee with STI symptoms	Male	15-65	Mixed			HD, HSV-2, TP, None	Overall, HIV-stratified	Chen CY, Ballard RC, Beck-Sague CM, et al. Human immunodeficiency virus infection and genital ulcer disease in South Africa: the herpetic connection. Sex Transm Dis 2000; 27: 21–9.
2062	Schneider 1998	South Africa	1994	1994	Cross-sectional	Consecutive	Family planning attendee	Female	NR	NR	TV			Overall	Schneider H, Coetzee DJ, Fehler HG, et al. Screening for sexually transmitted diseases in rural South African women. Sex Transm Infect 1998; 74: S147-52.
2221	Pillay 1994	South Africa	NR	1994*	Cross-sectional	Consecutive	Clinic attendee with STI symptoms	Male	NR	NR		NG, TV		Overall	Pillay DG, Hoosen AA, Vezi B, Moodley C. Diagnosis of Trichomonas vaginalis in male urethritis. Trop Geogr Med 1994; 46: 44–5.
1982	Mayaud 1997	Tanzania	1994	1994	Cross-sectional	Convenience	ANC attendee	Female	NR	NR	NG, TV			Overall	Mayaud P, Msuya W, Todd J, et al. STD rapid assessment in Rwandan refugee camps in Tanzania. Genitourin Med 1997; 73: 33–8.
2076	Aseffa 1998	Ethiopia	1995	1995	Cross-sectional	Consecutive	Women attending ANC, gynaecology or family planning clinics	Female	NR	Mixed			TP	Overall	Aseffa A, Ishak A, Stevens R, et al. Prevalence of HIV, syphilis and genital chlamydial infection among women in north-west Ethiopia. Epidemiol Infect 1998; 120: 171–7.
1907	MacDonald 2001	Kenya	1993-1997	1995	Cohort	Consecutive	Clinic attendee with STI symptoms	Male	NR	Mixed			HD, TP	Overall	MacDonald KS, Malonza I, Chen DK, et al. Vitamin A and risk of HIV-1 seroconversion among Kenyan men with genital ulcers. AIDS 2001; 15: 635–9.
2102	Jackson 1997	Kenya	1994-1995	1995	Cross-sectional	Consecutive	Long distance truck drivers from five trucking company workplaces	Male	18-57	Mixed		CT, NG, TV, None		Overall	Jackson DJ, Rakwar JP, Chohan B, et al. Urethral infection in a workplace population of East African men: evaluation of strategies for screening and management. J Infect Dis 1997; 175: 833–8.
2021	Gateau 1996	Madagascar	1995	1995	Cross-sectional	Consecutive	Female sex workers attending routine consultation	Female	14-49	NR	TV			Overall	Gateau T, Zeller HG. Epidemiological approach for sexually transmitted diseases in Antsiranana (north Madagascar). Between prevention and treatment, the choice of a strategy against sexually transmitted diseases. Arch Inst Pasteur Madagascar 1996; 63: 8–11.
1870	Bakare 2002	Nigeria	1994-1996	1995	Cross-sectional	Consecutive	Clinic attendee with STI symptoms	Male	NR	NR		CT, NG, TV, None		Overall	Bakare RA, Oni AA, Umar US, et al. Non-gonococcal urethritis due to Chlamydia trachomatis: the Ibadan experience. Afr J Med Med Sci 2002; 31: 17–20.
3923	Ramuthaga 1995	South Africa	NR	1995*	Cross-sectional	Convenience	Clinic attendee with STI symptoms	Male	17-58	NR		CT		Overall	Ramuthaga TN, Mahomed FM, Greeff AS, Crewe-Brown HH, Vermeulen R. Comparison of urine with urethral swabs for the detection of Chlamydia trachomatis in men attending an STD clinic. South African Med J 1995; 85: 1287–9.
2198	Ahmed 1995	Zambia	NR	1995*	CC	Convenience	Clinic attendee with STI symptoms	Male and female	16-46	NR			HD	Overall	Ahmed HJ, Borrelli S, Jonasson J, et al. Monoclonal antibodies against Haemophilus ducreyi lipooligosaccharide and their diagnostic usefulness. Eur J Clin Microbiol Infect Dis 1995; 14: 892–8.
2006	Latif 1999	Zimbabwe	1995	1995	Cross-sectional	Convenience	Non-pregnant women; Clinic attendee with STI symptoms	Female	NR	Mixed	CS, CT, NG, TV			Overall	Latif AS, Mason PR, Marowa E, Gwanzura L, Chingono A, Mbengeranwa OL. Risk factors for gonococcal and chlamydial cervical infection in pregnant and non-pregnant women in Zimbabwe. Cent Afr J Med 1999; 45: 252–8.
1962	Farina 2000	Comoros Islands	1996	1996	Cross-sectional	Convenience	Clinic attendee with STI symptoms	Female	NR	NR	CA			Overall	Farina C, Malighetti V, Lombart JP, et al. Yeasts from vaginal exudates in the Comoros islands. J Mycol Med 2000; 10: 91–3.
2050	Malonza 1999	Kenya	1995-1997	1996	Randomised controlled trial	Convenience	Clinic attendee with STI symptoms	Male and female	18-75	Mixed			HD, HSV, TP, None	Overall, HIV-stratified	Malonza IM, Tyndall MW, Ndinya-Achola JO, et al. A randomized, double-blind, placebo-controlled trial of single-dose ciprofloxacin versus erythromycin for the treatment of chancroid in Nairobi, Kenya. J Infect Dis 1999; 180: 1886–93.
1989	Cohen 1997	Malawi	1996	1996	CC	Consecutive	Clinic attendee with STI symptoms	Male	NR	Mixed		CT, NG, TV		Overall, HIV-stratified	Cohen MS, Hoffman IF, Royce RA, et al. Reduction of concentration of HIV-1 in semen after treatment of urethritis: implications for prevention of sexual transmission of HIV-1. AIDSCAP Malawi Research Group. Lancet 1997; 349: 1868–73.
1829	Dieye 2003	Senegal	1996	1996	Cross-sectional	Convenience	Clinic attendee with STI symptoms	Male	NR	NR		CT, NG		Overall	Dieye AM, Samb NGD, Ba A, et al. Effectiveness of syndromic approach for management of uretral discharge in Senegal. Med Trop 2003; 63: 45–8.
1831	Lai 2003	South Africa	1993-1998	1996	Cross-sectional	Consecutive	Clinic attendee with STI symptoms	Male	20-58	Mixed			HD, HSV, TP, None	Overall, HIV-stratified	Lai W, Chen CY, Morse SA, et al. Increasing relative prevalence of HSV-2 infection among men with genital ulcers from a mining community in South Africa. Sex Transm Infect 2003; 79: 202–7.
5335	Ballard 1996	South Africa	NR	1996*	Cohort	Consecutive	Migrant mineworkers; Clinic attendee with STI symptoms	Male	NR	Mixed			HD	Overall, HIV-stratified	Ballard RC, Ye H, Matta A, Dangor Y, Radebe F. Treatment of chancroid with azithromycin. Int J STD AIDS 1996; 7: S9-12.
1921	Pepin 2001	Benin, Burkina Faso, Cote d`Ivoire, Ghana, Guinea, Mali, Senegal	1996-1997	1997	CC	Consecutive	Clinic attendee with STI symptoms	Male	NR	NR		CT, MG, NG, TV		Overall	Pepin J, Sobela F, Deslandes S, et al. Etiology of urethral discharge in West Africa: the role of Mycoplasma genitalium and Trichomonas vaginalis. Bull World Health Organ 2001; 79: 118–26.
1943	Morency 2001	Central African Republic	1996-1997	1997	CC	Consecutive	Clinic attendee with STI symptoms	Male	NR	NR		CT, MG, NG, TV, None		Overall	Morency P, Dubois MJ, Gresenguet G, et al. Aetiology of urethral discharge in Bangui, Central African Republic. Sex Transm Infect 2001; 77: 125–9.
1915	Gomes 2001	Guinea-Bissau	1997	1997	Cross-sectional	Convenience	Clinic attendee with STI symptoms	Female	15-58	NR	CT, NG			Overall	Gomes JP, Tavira L, Exposto F, Prieto E, Catry MA. Neisseria gonorrhoeae and Chlamydia trachomatis infections in patients attending STD and family planning clinics in Bissau, Guinea-Bissau. Acta Trop 2001; 80: 261–4.
1954	Fonck 2000	Kenya	1997	1997	Cross-sectional	Consecutive	Non-pregnant and pregnant women; Clinic attendee with STI symptoms	Female	15-52	Mixed	BV, CS, CT, NG, TV, None			Overall	Fonck K, Mwai C, Rakwar J, Kirui P, Ndinya-Achola JO, Temmerman M. Healthcare-seeking behavior and sexual behavior of patients with sexually transmitted diseases in Nairobi, Kenya. Sex Transm Dis 2001; 28: 367–71.
1540	Ballard 2007	Lesotho, South Africa	1994-1999	1997	Cross-sectional	Convenience	Clinic attendee with STI symptoms	Male and female	NR	Mixed			HD, HSV, TP, None	Overall, HIV-stratified	Ballard RC, Koornhof HJ, Chen CY, Radebe F, Fehler HG, Htun Y. The influence of concomitant HIV infection on the serological diagnosis of primary syphilis in southern Africa. South African Med J 2007; 97: 1151–4.
2051	Behets 1999	Madagascar	1997	1997	Cross-sectional	Consecutive	Clinic attendee with STI symptoms	Male and female	18+	NR			HD, HSV, TP, None	Overall	Behets FM, Andriamiadana J, Randrianasolo D, et al. Chancroid, primary syphilis, genital herpes, and lymphogranuloma venereum in Antananarivo, Madagascar. J Infect Dis 1999; 180: 1382–5.
3801	Rajagopal 1999	South Africa	1997	1997	Cross-sectional	Convenience	Clinic attendee with STI symptoms	Female	NR	Mixed			TP	Overall	Rajagopal M, Hoosen AA, Moodley J, Kharsany ABM, Moodley P, Sturm AW. Analysis of genital tract infections at a dedicated sexually transmitted diseases clinic. South African J Epidemiol Infect 1999; 14: 77–82.
3871	Hoosen 1997	South Africa	NR	1997*	CC	NR	Clinic attendee with STI symptoms	Female	NR	Mixed	BV, CS, CT, NG, TV			Overall	Hoosen AA, Moodley J, Maitin P, Sturm AW. Bacterial vaginosis in symptomatic women attending a gynaecology outpatient clinic. South African J Epidemiol Infect 1997; 12: 119–21.
5237	Ramjee 1998	South Africa	1996-1997	1997	Cross-sectional	Convenience	Female sex workers at truck stops	Female	17-41	Mixed			HD	Overall, HIV-stratified	Ramjee G, Karim SS, Sturm AW. Sexually transmitted infections among sex workers in KwaZulu-Natal, South Africa. Sex Transm Dis 1998; 25: 346–9.
1688	Paz-Bailey 2005	Botswana	1993-2002	1998	Cross-sectional	Consecutive	Clinic attendee with STI symptoms	Male and female	NR	Mixed			HD, HSV, HSV-1, HSV-2, TP, None	Overall	Paz-Bailey G, Rahman M, Chen C, et al. Changes in the etiology of sexually transmitted diseases in Botswana between 1993 and 2002: implications for the clinical management of genital ulcer disease. Clin Infect Dis 2005; 41: 1304–12.
2270	Nzila 1991	Democratic Republic of Congo	1998	1998	Cross-sectional	Convenience	Female sex workers	Female	NR	Mixed			HD, HSV	Overall	Nzila N, Laga M, Thiam MA, et al. HIV and other sexually transmitted diseases among female prostitutes in Kinshasa. AIDS 1991; 5: 715–21.
1850	Anorlu 2001	Nigeria	1998	1998	Cross-sectional	Convenience	Non-pregnant women; Clinic attendee with STI symptoms	Female	16-45	NR	TV			Overall	Anorlu RI, Fagbenro Beyioku AF, Fagorala T, Abudu OO, Galadanci HS. Prevalence of trichomonas vaginalis in patients with vaginal discharge in Lagos, Nigeria. Niger Postgrad Median J 2001; 8: 183–6.
1885	Ballard 2002	South Africa	1998	1998	Cross-sectional	Consecutive	Migrant mineworkers; Clinic attendee with STI symptoms	Male	NR	Mixed			HD, HSV-2, TP, None	Overall, HIV-stratified	Ballard RC, Fehler HG, Htun Y, Radebe F, Jensen JS, Taylor-Robinson D. Coexistence of urethritis with genital ulcer disease in South Africa: influence on provision of syndromic management. Sex Transm Infect 2002; 78: 274–7.
1934	Obasi 2001	Tanzania	1997-1998	1998	Cross-sectional	Random	Youth	Male and female	15-19	Mixed	CT	CT		Age-stratified	Obasi AI, Balira R, Todd J, et al. Prevalence of HIV and Chlamydia trachomatis infection in 15--19-year olds in rural Tanzania. Trop Med Int Heal 2001; 6: 517–25.
1693	Hoyo 2005	Malawi	1998-1999	1999	Cross-sectional	Consecutive	Clinic attendee with STI symptoms	Male and female	NR	NR			HD, HSV, TP, None	Overall	Msuya SE, Mbizvo EM, Stray-Pedersen B, Sundby J, Sam NE, Hussain A. Risk assessment at the primary health care level in Moshi, Tanzania: limits in predicting sexually transmitted infections among women. Cent Afr J Med 2006; 52: 97–104.
1632	Msuya 2006	Tanzania	1999	1999	Cross-sectional	Random	Women attending ANC, familly planning, or child health	Female	16-46	NR	TV		TP	Overall	Msuya SE, Mbizvo E, Stray-Pedersen B, Sundby J, Sam NE, Hussain A. Reproductive tract infections among women attending primary health care facilities in Moshi, Tanzania. East Afr Med J 2002; 79: 16–21.
3715	Msuya 2002	Tanzania	1999	1999	Cross-sectional	Random	Women attending ANC, familly planning, or child health	Female	16-46	NR	CT			Overall	Hoyo C, Hoffman I, Moser BK, et al. Improving the accuracy of syndromic diagnosis of genital ulcer disease in Malawi. Sex Transm Dis 2005; 32: 231–7.
1637	Chalamilla 2006	Tanzania	1998-1999	1999	Cross-sectional	Random	Youth reproductive health clients; Clinic attendee with STI symptoms	Male and female	15-24	Mixed	CS, CT, NG, TV	CT, NG, TV	TP	Age-stratified	Chalamilla G, Mbwana J, Mhalu F, et al. Patterns of sexually transmitted infections in adolescents and youth in Dar es Salaam, Tanzania. BMC Infect Dis 2006; 6: 22.
1808	Ahmed 2003	Tanzania	1999	1999	Cross-sectional	Consecutive	Clinic attendee with STI symptoms	Male and female	14-52	Mixed			HD, HSV-2, TP, None	Overall, HIV-stratified	Ahmed HJ, Mbwana J, Gunnarsson E, et al. Etiology of genital ulcer disease and association with human immunodeficiency virus infection in two tanzanian cities. Sex Transm Dis 2003; 30: 114–9.
1733	Mbizvo 2004	Zimbabwe	1999	1999	Cross-sectional	Convenience	Women attending ANC, familly planning, or child health	Female	15-49	Mixed	BV			Overall	Mbizvo ME, Musya SE, Stray-Pedersen B, Chirenje Z, Hussain A. Bacterial vaginosis and intravaginal practices: association with HIV. Cent African Med J 2004; 50: 41–6.
3667	Vuylsteke 2003	Cote d'Ivoire	1999-2000	2000	Cross-sectional	Convenience	Female sex workers	Female	18-53	NR	BV, CS, TV			Overall	Vuylsteke BL, Ettiegne-Traore V, Anoma CK, et al. Assessment of the validity of and adherence to sexually transmitted infection algorithms at a female sex worker clinic in Abidjan, Cote d’Ivoire. Sex Transm Dis 2003; 30: 284–91.
1764	Price 2004	Malawi	2000	2000	Cross-sectional	Consecutive	Clinic attendee with STI symptoms	Male	18+	Mixed		NG, TV		Overall	Price MA, Miller WC, Kaydos-Daniels SC, et al. Trichomoniasis in men and HIV infection: data from 2 outpatient clinics at Lilongwe Central Hospital, Malawi. J Infect Dis 2004; 190: 1448–55.
1777	Anorlu 2004	Nigeria	2000	2000	Cross-sectional	Consecutive	Clinic attendee with STI symptoms	Female	18-50	Mixed	CS, TV			Overall	Anorlu R, Imosemi D, Odunukwe N, Abudu O, Otuonye M. Prevalence of HIV among Women with Vaginal Discharge in a Gynecological Clinic. J Natl Med Assoc 2004; 96: 367–71.
1865	Bakare 2002	Nigeria	2000	2000	Cross-sectional	Consecutive	Clinic attendee with STI symptoms	Male	NR	NR		NG, TV		Overall, age-stratified	Bakare RA, Oni AA, Umar US, Kehinde AO, Fayemiwo SA, Fasina NA. Ureaplasma urealyticum as a cause of non-gonococcal urethritis: the Ibadan experience. Niger Postgrad Med J 2002; 9: 140–5.
1902	Moodley 2002	South Africa	1999-2000	2000	Cross-sectional	Convenience	Clinic attendee with STI symptoms	Female	NR	Mixed	BV, CT, NG, TV			Overall, HIV-stratified	Moodley P, Wilkinson D, Connolly C, Moodley J, Sturm AW. Trichomonas vaginalis is associated with pelvic inflammatory disease in women infected with human immunodeficiency virus. Clin Infect Dis 2002; 34: 519–22.
1527	Nilsen 2007	Tanzania	1999-2001	2000	Cross-sectional	Convenience	Clinic attendee with STI symptoms	Male and female	17-60	Mixed			HD, HSV-1, HSV-2, TP, None	Overall	Nilsen A, Kasubi MJ, Mohn SC, Mwakagile D, Langeland N, Haarr L. Herpes simplex virus infection and genital ulcer disease among patients with sexually transmitted infections in Dar es Salaam, Tanzania. Acta Derm Venereol 2007; 87: 355–9.
1587	Riedner 2007	Tanzania	2000	2000	Cohort	Convenience	Female bar workers	Female	NR	Mixed			HD, HSV, TP, None	Overall	Riedner G, Todd J, Rusizoka M, et al. Possible reasons for an increase in the proportion of genital ulcers due to herpes simplex virus from a cohort of female bar workers in Tanzania. Sex Transm Infect 2007; 83: 91–6.
1974	Watson-Jones 2000	Tanzania	NR	2000*	Cross-sectional	Convenience	Men within a 3km radius of the Misungwi Health Centre	Male	NR	NR		TV		Overall	Watson-Jones D, Mugeye K, Mayaud P, et al. High prevalence of trichomoniasis in rural men in Mwanza, Tanzania: results from a population based study. Sex Transm Infect 2000; 76: 355–62.
1714	Pickering 2005	Uganda	1999-2001	2000	Cohort	Convenience	Clinic attendee with STI symptoms	Male and female	15+	Mixed	BV, CS, CT, NG, TV, None	CT, NG, TV	HD, HSV-2, TP	Overall, HIV-stratified	Pickering JM, Whitworth JA, Hughes P, et al. Aetiology of sexually transmitted infections and response to syndromic treatment in southwest Uganda. Sex Transm Infect 2005; 81: 488–93.
1863	Mason 2000	Zimbabwe	NR	2000*	Cross-sectional	NR	Clinic attendee with STI symptoms	Male	NR	NR		CT, NG, TV		Overall	Mason PR, Gwanzura L, Gregson S, Katzenstein DA. Chlamydia trachomatis in symptomatic and asymptomatic men: detection in urine by enzyme immunoassay. Cent Afr J Med 2000; 46: 62–5.
1735	Wolday 2004	Ethiopia	2001	2001	Cohort	Consecutive	Clinic attendee with STI symptoms	Female	17-51	Mixed	BV, CT, TV		TP	Overall	Wolday D, Z GM, Mohammed Z, et al. Risk factors associated with failure of syndromic treatment of sexually transmitted diseases among women seeking primary care in Addis Ababa. Sex Transm Infect 2004; 80: 392–4.
1792	Pepin 2004	Benin, Burkina Faso, Ghana, Guinea, Mali	2000-2002	2001	Cohort	Convenience	Non-pregnant and not sex workers; Clinic attendee with STI symptoms	Female	12+	NR	CT, NG, TV			Overall, age-stratified	Pepin J, Deslandes S, Khonde N, et al. Low prevalence of cervical infections in women with vaginal discharge in west Africa: implications for syndromic management. Sex Transm Infect 2004; 80: 230–5.
1593	Romoren 2007	Botswana	2000-2001	2001	Cross-sectional	Convenience	ANC attendee	Female	15-43	NR	BV, TV			Overall	Romoren M, Velauthapillai M, Rahman M, Sundby J, Klouman E, Hjortdahl P. Trichomoniasis and bacterial vaginosis in pregnancy: inadequately managed with the syndromic approach. Bull World Heal Organ 2007; 85: 297–304.
1864	Bankole 2001	Cote d'Ivoire	NR	2001*	Cross-sectional	Convenience	Clinic attendee with STI symptoms	Female	NR	NR	CT			Overall	Bankole H, Faye-Kette H, Laruche G, Dabis F, Welffens-Ekra C, Dosso M. [Cell culture for active Chlamydia trachomatis infection in a population of symptomatic women in Abidjan]. Bull la Société Pathol Exot 2001; 94: 235–8.
3742	Tadesse 2001	Ethiopia	NR	2001*	Cross-sectional	Convenience	Clinic attendee with STI symptoms	Male	<64	NR		NG		Overall	Tadesse A, Mekonnen A, Kassu A, Asmelash T. Antimicrobial sensitivity of Neisseria gonorrhoeae in Gondar, Ethiopia. East Afr Med J 2001; 78: 259–61.
1890	Zachariah 2002	Malawi	2000-2001	2001	Cross-sectional	Consecutive	Clinic attendee with STI symptoms	Male	16-47	NR		CT, NG		Overall	Zachariah R, Harries AD, Nkhoma W, et al. Behavioural characteristics, prevalence of Chlamydia trachomatis and antibiotic susceptibility of Neisseria gonorrhoeae in men with urethral discharge in Thyolo, Malawi. Trans R Soc Trop Med Hyg 2002; 96: 232–5.
1643	Ly 2006	Senegal	2001	2001	Cross-sectional	Consecutive	Clinic attendee with STI symptoms	Male	NR	NR		CT, NG	TP	Overall	Ly F, Gueye N, Samb ND, Sow PS, Ndiaye B, Mahe A. [Prospective study of sexually transmitted infections in Dakar, Senegal]. Médecine Trop 2006; 66: 64–8.
3654	Moodley 2003	South Africa	2000-2001	2001	Cohort	Convenience	Clinic attendee with STI symptoms	Male and female	NR	Mixed			HD, HSV-2, LGV, TP, None	Overall, HIV-stratified	Moodley P, Sturm PDJ, Vanmali T, Wilkinson D, Connolly C, Sturm AW. Association between HIV-1 infection, the etiology of genital ulcer disease, and response to syndromic management. Sex Transm Dis 2003; 30: 241–5.
1767	Otuonye 2004	Nigeria	2001-2002	2002	Cross-sectional	Random	Clinic attendee with STI symptoms	Female	15-50	Mixed	CS, NG, TV, None			Overall, HIV-stratified	Otuonye NM, Odunukwe NN, Idigbe EO, et al. Aetiological agents of vaginitis in Nigerian women. Br J Biomed Sci 2004; 61: 175–8.
1636	Namkinga 2005	Tanzania	2002	2002	Cross-sectional	Convenience	Clinic attendee with STI symptoms	Female	NR	Mixed	CS			Overall	Namkinga LA, Matee MI, Kivaisi AK, Moshiro C. Prevalence and risk factors for vaginal candidiasis among women seeking primary care for genital infections in Dar es Salaam, Tanzania. East Afr Med J 2005; 82: 138–43.
1901	Mwansasu 2002	Tanzania	NR	2002*	Cross-sectional	Consecutive	Clinic attendee with STI symptoms	Male and female	NR	Mixed			HSV-1, HSV-2	Overall, HIV-stratified	Mwansasu A, Mwakagile D, Haarr L, Langeland N. Detection of HSV-2 in genital ulcers from STD patients in Dar es Salaam, Tanzania. J Clin Virol 2002; 24: 183–92.
1658	Rassjo 2006	Uganda	2002	2002	Cross-sectional	Consecutive	Sexually experienced youth; Clinic attendee with STI symptoms	Male and female	14-19	Mixed	TV	TV	TP	Age-stratified	Rassjo EB, Kambugu F, Tumwesigye MN, Tenywa T, Darj E. Prevalence of sexually transmitted infections among adolescents in Kampala, Uganda, and theoretical models for improving syndromic management. J Adolesc Heal 2006; 38: 213–21.
1237	Fayemiwo 2011	Nigeria	2002-2003	2003	Cross-sectional	Consecutive	Female sex workers	Female	15-55	Mixed			HD, TP	Overall, HIV-stratified	Fayemiwo SA, Odaibo GN, Oni AA, Ajayi AA, Bakare RA, Olaleye DO. Genital ulcer diseases among HIV-infected female commercial sex workers in Ibadan, Nigeria. Afr J Med Med Sci 2011; 40: 39–46.
1372	Msuya 2009	Tanzania	2002-2004	2003	Cross-sectional	Convenience	Women attending routine ANC in third trimester; Clinic attendee with STI symptoms	Female	14-43	Mixed	BV, CS, TV			Overall	Msuya SE, Uriyo J, Stray-Pedersen B, Sam NE, Mbizvo EM. The effectiveness of a syndromic approach in managing vaginal infections among pregnant women in northern Tanzania. East Afr J Public Health 2009; 6: 263–7.
1531	O'Farrell 2008	South Africa	2004	2004	Cross-sectional	Consecutive	Clinic attendee with STI symptoms	Male	16-75	Mixed			HD, HSV-2, LGV, TP, None	Overall	O’Farrell N, Morison L, Moodley P, et al. Genital ulcers and concomitant complaints in men attending a sexually transmitted infections clinic: implications for sexually transmitted infections management. Sex Transm Dis 2008; 35: 545–9.
1240	Weiss 2011	Central African Republic, Ghana	2003-2005	2004	Randomised controlled trial	Consecutive	Clinic attendee with STI symptoms	Female	18+	Mixed			HSV-1, HSV-2	Overall	Weiss HA, Paz Bailey G, Phiri S, et al. Episodic therapy for genital herpes in sub-saharan Africa: a pooled analysis from three randomized controlled trials. PLoS One 2011; 6: e22601.
1619	Legoff 2007	Central African Republic, Ghana	2003-2005	2004	Randomised controlled trial	Consecutive	Clinic attendee with STI symptoms	Female	15+	Mixed			HD, HSV-2, TP, None	Overall, age-stratified	LeGoff J, Mayaud P, Gresenguet G, et al. Performance of HerpeSelect and Kalon assays in detection of antibodies to herpes simplex virus type 2. J Clin Microbiol 2008; 46: 1914–8.
4892	Abauleth 2006	Cote d'Ivoire	2003-2004	2004	Cohort	Consecutive	Clinic attendee with STI symptoms	Female	19-49	NR	CS, NG, TV			Overall	Abauleth R, Boni S, Kouassi-Mbengue A, Konan J, Deza S. [Causation and treatment of infectious leucorrhoea at the Cocody University Hospital (Abidjan, Cote d’Ivoire)]. Sante 2006; 16: 191–5.
1196	Mehta 2012	Kenya	2002-2005	2004	Randomised controlled trial	Convenience	Uncircumcised, sexually active men	Male	18-24	HIV-negative			HD, TP, None	Age-stratified	Mehta SD, Moses S, Parker CB, Agot K, Maclean I, Bailey RC. Circumcision status and incident herpes simplex virus type 2 infection, genital ulcer disease, and HIV infection. AIDS 2012; 26: 1141–9.
1255	Onyekonwu 2011	Nigeria	2004	2004	Cross-sectional	Consecutive	Clinic attendee with STI symptoms	Female	NR	NR	BV, CS, NG, TV			Overall	Onyekonwu CL, Olumide YM, Oresanya FA, Onyekonwu GC. Vaginal discharge: aetiological agents and evaluation of syndromic management in Lagos. Niger J Med 2011; 20: 155–62.
1468	Suntoke 2009	Uganda	2002-2006	2004	Cohort	Consecutive	Enrollees in the Rakai Community Cohort seen during annual surveys or in mobile clinics; Clinic attendee with STI symptoms	Male and female	19+	Mixed			HD, HSV-1, HSV-2, TP, None	Overall, HIV-stratified, age-stratified	Suntoke TR, Hardick A, Tobian AA, et al. Evaluation of multiplex real-time PCR for detection of Haemophilus ducreyi, Treponema pallidum, herpes simplex virus type 1 and 2 in the diagnosis of genital ulcer disease in the Rakai District, Uganda. Sex Transm Infect 2009; 85: 97–101.
1247	Pepin 2011	Ghana, Guinea, Mali, Togo	2004-2005	2005	Randomised controlled trial	Convenience	Clinic attendee with STI symptoms	Female	NR	Mixed	BV, CS, CT, MG, NG, TV			HIV-stratified, age-stratified	Pepin J, Sobela F, Khonde N, et al. The syndromic management of vaginal discharge using single-dose treatments: a randomized controlled trial in West Africa. Bull World Heal Organ 2006; 84: 729–38.
1654	Pepin 2006	Ghana, Guinea, Mali, Togo	2004-2005	2005	Randomised controlled trial	Convenience	Non sex workers and sex workers; Clinic attendee with STI symptoms	Female	11+	Mixed	BV, CS, CT, MG, NG, TV			Overall	Pepin J, Deslandes S, Giroux G, et al. The complex vaginal flora of West African women with bacterial vaginosis. PLoS One 2011; 6: e25082.
1042	Phiri 2013	Malawi	2004-2006	2005	Randomised controlled trial	Consecutive	Clinic attendee with STI symptoms	Male and female	18+	Mixed			HD, HSV-2, LGV, TP, None	Overall, HIV-stratified	Phiri S, Zadrozny S, Weiss HA, et al. Etiology of genital ulcer disease and association with HIV infection in Malawi. Sex Transm Dis 2013; 40: 923–8.
1471	Brankin 2009	Uganda	2003-2006	2005	Randomised controlled trial	Random	Wives or long-term consensual partners of men enrolled in a circumcision trial	Female	15-49	Mixed			HD, HSV-1, HSV-2, TP, None	Overall, HIV-stratified	Brankin AE, Tobian AA, Laeyendecker O, et al. Aetiology of genital ulcer disease in female partners of male participants in a circumcision trial in Uganda. Int J STD AIDS 2009; 20: 650–1.
1250	Zimba 2011	Mozambique	2005	2005	Cross-sectional	Consecutive	Clinic attendee with STI symptoms	Male and female	NR	Mixed			HD, HSV-2, LGV, TP, None	Overall	Zimba TF, Apalata T, Sturm WA, Moodley P. Aetiology of sexually transmitted infections in Maputo, Mozambique. J Infect Dev Ctries 2011; 5: 41–7.
1444	Paz-Bailey 2010	South Africa	2005-2006	2006	Randomised controlled trial	NR	Clinic attendee with STI symptoms	Male	NR	HIV-positive			HSV, TP, None	HIV-stratified	Paz-Bailey G, Sternberg M, Puren AJ, Steele L, Lewis DA. Determinants of HIV type 1 shedding from genital ulcers among men in South Africa. Clin Infect Dis 2010; 50: 1060–7.
1469	Paz-Bailey 2009	South Africa	2005-2006	2006	Randomised controlled trial	Convenience	Clinic attendee with STI symptoms	Male	18-60	Mixed			HD, HSV-1, HSV-2, LGV, TP, None	Overall	Paz-Bailey G, Sternberg M, Puren AJ, et al. Improvement in healing and reduction in HIV shedding with episodic acyclovir therapy as part of syndromic management among men: a randomized, controlled trial. J Infect Dis 2009; 200: 1039–49.
3494	Ojuromi 2007	Nigeria	2006	2006	Cross-sectional	Convenience	Clinic attendee with STI symptoms	Female	16-57	NR	CS, TV			Overall, age-stratified	Ojuromi OT, Oyibo WA, Tayo AO, et al. Reliance on microscopy in Trichomonas vaginalis diagnosis and its prevalence in females presenting with vaginal discharge in Lagos, Nigeria. J Infect Dev Ctries 2007; 1: 210–3.
618	Bochner 2017	Botswana, South Africa, Zambia, Kenya, Rwanda, Tanzania, Uganda	2004-2010	2007	Randomised controlled trial	Convenience	Participants in two prospective cohorts of heterosexual HIV-1 serodiscordant couples	Male and female	18+	Mixed	TV	TV		Overall	Bochner AF, Baeten JM, Rustagi AS, et al. A cross-sectional analysis of Trichomonas vaginalis infection among heterosexual HIV-1 serodiscordant African couples. Sex Transm Infect 2017; 93: 520–9.
1211	Nwadioha 2012	Nigeria	2006-2007	2007	Cross-sectional	NR	Clinic attendee with STI symptoms	Female	0-60	Mixed	TV			Overall, HIV-stratified, age-stratified	Nwadioha SI, Bako IA, Onwuezobe I, Egah DZ. Vaginal trichomoniasis among HIV patients attending primary health care centers of Jos, Nigeria. Asian Pacific J Trop Dis 2012; 2: 337–41.
1254	Nwadioha 2011	Nigeria	2006-2007	2007	Cross-sectional	NR	Clinic attendee with STI symptoms	Female	0-60	NR	BV, CS, NG, TV, None			Overall, age-stratified	Nwadioha S, Egah D, Nwokedi E, Onwuezobe I. A study of female genital swabs in primary health care centres in Jos, Nigeria. Asian Pacific J Trop Dis 2011; 1: 52–4.
1305	Nwadioha 2011	Nigeria	2006-2007	2007	Cross-sectional	Consecutive	Clinic attendee with STI symptoms	Female	0-60	Mixed	BV			Overall, HIV-stratified, age-stratified	Nwadioha S, Egah D, Banwat E, Egesie J, Onwuezobe I. Prevalence of bacterial vaginosis and its risk factors in HIV/AIDS patients with abnormal vaginal discharge. Asian Pacific J Trop Dis 2011; 4: 156–8.
1416	Brown 2010	Malawi	2007	2007	Cross-sectional	Consecutive	Clinic attendee with STI symptoms	Male	NR	NR		NG		Overall	Brown LB, Krysiak R, Kamanga G, et al. Neisseria gonorrhoeae antimicrobial susceptibility in Lilongwe, Malawi, 2007. Sex Transm Dis 2010; 37: 169–72.
3422	Muvunyi 2009	Rwanda	2007	2007	Cross-sectional	Consecutive	Clinic attendee with STI symptoms	Female	16-57	NR	TV			Overall	Muvunyi CM, Hernandez TC. Prevalence of bacterial vaginosis in women with vaginal symptoms in South Province, Rwanda. African J Clin Exp Microbiol 2009; 10. http://ajol.info/index.php/ajcem/article/view/43408 NS -.
3182	Moodley 2013	South Africa	2006-2007	2007	Cross-sectional	Convenience	Clinic attendee with STI symptoms	Male	15-55	Mixed		CT, NG		Overall, HIV-stratified	Moodley P, Wilkinson D, Connolly C, Sturm AW. Influence of HIV-1 coinfection on effective management of abnormal vaginal discharge. Sex Transm Dis 2003; 30: 1–5.
1413	LeRoux 2010	South Africa	2007-2008	2008	Cross-sectional	Consecutive	Clinic attendee with STI symptoms	Male	19-64	NR		CT, MG, NG, TV, None		Overall	Le Roux MC, Ramoncha MR, Adam A, Hoosen AA. Aetiological agents of urethritis in symptomatic South African men attending a family practice. Int J STD AIDS 2010; 21: 477–81.
1423	Nwadioha 2010	Nigeria	2007-2008	2008	Cross-sectional	NR	Clinic attendee with STI symptoms	Female	0-60	Mixed	CA			Overall, age-stratified	Nwadioha S, Egesie JO, Emejuo H, Iheanacho E. A study of female genital swabs in a Nigerian Tertiary Hospital. Asian Pac J Trop Med 2010; 3: 577–9.
1429	Nwadioha 2010	Nigeria	2007-2008	2008	Cross-sectional	NR	Clinic attendee with STI symptoms	Female	0-60	Mixed	BV, CS, NG, TV, None			Overall, age-stratified	Nwadioha S, Egesie JO, Emejuo H, Iheanacho E. Prevalence of pathogens of abnormal vaginal discharges in a Nigerian tertiary hospital. Asian Pac J Trop Med 2010; 3: 483–5.
4601	Djohan 2012	Cote d'Ivoire	2008	2008	Cross-sectional	Consecutive	Clinic attendee with STI symptoms	Female	NR	NR	CS			Overall	Djohan V, Angora KE, Vanga-Bosson AH, et al. [In vitro susceptibility of vaginal Candida albicans to antifungal drugs in Abidjan (Ivory Coast)]. J Mycol Med 2012; 22: 129–33.
7262	Vandenhoudt 2013	Kenya	2008	2008	Cross-sectional	RDS	Female sex workers	Female	NR	Mixed			HD, HSV-1, HSV-2, TP, None	Overall	Vandenhoudt HM, Langat L, Menten J, et al. Prevalence of HIV and other sexually transmitted infections among female sex workers in Kisumu, Western Kenya, 1997 and 2008. PLoS One 2013; 8: e54953.
1208	Vandepitte 2012	Uganda	2008-2009	2009	Cross-sectional	Convenience	Female sex workers or entertainment facility workers	Female	NR	Mixed	MG			Overall	Vandepitte J, Bukenya J, Hughes P, et al. Clinical characteristics associated with Mycoplasma genitalium infection among women at high risk of HIV and other STI in Uganda. Sex Transm Dis 2012; 39: 487–91.
1248	Vandepitte 2011	Uganda	2008-2009	2009	Cohort	Convenience	Female sex workers or entertainment facility workers	Female	NR	Mixed			HD, HSV-1, HSV-2, LGV, TP, None	Overall	Vandepitte J, Bukenya J, Weiss HA, et al. HIV and other sexually transmitted infections in a cohort of women involved in high-risk sexual behavior in Kampala, Uganda. Sex Transm Dis 2011; 38: 316–23.
4600	Karou 2012	Burkina Faso	2008-2009	2009	Cross-sectional	NR	Clinic attendee with STI symptoms	Female	19-45	NR	CA			Overall	Karou SD, Djigma F, Sagna T, et al. Antimicrobial resistance of abnormal vaginal discharges microorganisms in Ouagadougou, Burkina Faso. Asian Pac J Trop Biomed 2012; 2: 294–7.
386	Tine 2019	Senegal	2006-2011	2009	Cross-sectional	Convenience	Clinic attendee with STI symptoms	Female	18+	NR	TV			Overall, age-stratified	Tine RC, Sylla K, Ka R, et al. A Study of Trichomonas vaginalis infection and correlates in women with vaginal discharge referred at fann teaching hospital in Senegal. J Parasitol Res 2019; : 1–8.
1117	Nwadioha 2013	Nigeria	2008-2009	2009	Cross-sectional	NR	Clinic attendee with STI symptoms	Female	0-60	NR	CA, CS			Overall	Nwadioha SI, Nwokedi EO, Egesie J, Enejuo H. Vaginal candidiasis and its risk factors among women attending a Nigerian teaching hospital. Niger Postgrad Med J 2013; 20: 20–3.
1506	Okunlola 2009	Nigeria	2008-2009	2009	Cohort	Convenience	IUD users; Clinic attendee with STI symptoms	Female	28-51	NR	BV, CS, NG, TV			Overall, age-stratified	Okunlola MA, Stella-Maris ON, Tokzaka AA, Ojengbede Oladosu A. Study on Vaginitis Among Intrauterine Contraceptive Device Users in Ibadan, South-western Nigeria. J Reprod Contracept 2009; 20: 247–55.
3395	Jongh 2009	South Africa	NR	2009*	Cross-sectional	Consecutive	Clinic attendee with STI symptoms	Male	15-73	NR		CT, NG, TV, None		Overall	De Jongh M, Le Roux M, Adam A, Caliendo AM, Hoosen AA. Co-Infection with Neisseria gonorrhoeae, Chlamydia trachomatis and Trichomonas vaginalis in Symptomatic South African Men with Urethritis: Implications for Syndromic Management. Open Trop Med J 2009; 2: 13–6.
748	Djomand 2016	Kenya	2010	2010	Cross-sectional	Random	HIV-positive attendees of HIV clinic; Clinic attendee with STI symptoms	Female	18-70	HIV-positive	BV, CS, NG, TV		HSV	HIV-stratified	Djomand G, Gao H, Singa B, et al. Genital infections and syndromic diagnosis among HIV-infected women in HIV care programmes in Kenya. Int J STD AIDS 2016; 27: 19–24.
7268	Singa 2013	Kenya	2010	2010	Cross-sectional	Random	HIV-positive attendees of HIV clinic; Clinic attendee with STI symptoms	Male and female	18-70	HIV-positive			HSV-1, HSV-2, TP, None	HIV-stratified	Singa B, Glick SN, Bock N, et al. Sexually transmitted infections among HIV-infected adults in HIV care programs in Kenya: a national sample of HIV clinics. Sex Transm Dis 2013; 40: 148–53.
1352	DeJongh 2010	South Africa	NR	2010*	Cross-sectional	Convenience	Women presenting for termination of pregnancy	Female	13-41	NR	CT, NG, TV, None			Overall	De Jongh M, Lekalakala MR, Le Roux M, Hoosen AA. Risk of having a sexually transmitted infection in women presenting at a termination of pregnancy clinic in Pretoria, South Africa. J Obstet Gynaecol (Lahore) 2010; 30: 480–3.
1136	Makasa 2012	Zambia	2010	2010	Cross-sectional	Consecutive	Clinic attendee with STI symptoms	Male and female	NR	Mixed			HD, HSV-1, HSV-2, TP, None	Overall, HIV-stratified, age-stratified	Makasa M, Buve A, Sandøy IF. Etiologic pattern of genital ulcers in Lusaka, Zambia: Has chancroid been eliminated? Sex Transm Dis 2012; 39: 787–91.
998	Ibrahim 2014	Nigeria	2010-2011	2011	Cross-sectional	Consecutive	Pregnant women; Clinic attendee with STI symptoms	Female	15-42	NR	BV			Overall, HIV-stratified, age-stratified	Ibrahim SM, Bukar M, Galadima GB, Audu BM, Ibrahim HA. Prevalence of bacterial vaginosis in pregnant women in Maiduguri, North-Eastern Nigeria. Niger J Clin Pract 2014; 17: 154–8.
1111	Ibrahim 2013	Nigeria	2010-2011	2011	Cross-sectional	Consecutive	Pregnant women; Clinic attendee with STI symptoms	Female	15-42	NR	CA			Overall	Ibrahim SM, Mohammed B, Yahaya M, Audu BM, Ibrahim HA. Prevalence of vaginal candidiasis among pregnant women with abnormal vaginal discharge in Maiduguri. Niger J Med 2013; 22: 138–42.
7114	Konate 2014	CÃ´te d'Ivoire	2011	2011	Cross-sectional	Convenience	Clinic attendee with STI symptoms	Female	NR	NR	CS			Overall	Konate A, Yavo W, Kassi FK, et al. Aetiologies and contributing factors of vulvovaginal candidiasis in Abidjan (Cote d’Ivoire). J Mycol Med 2014; 24: 93–9.
947	Takuva 2014	Zimbabwe	2010-2011	2011	Cross-sectional	Convenience	Clinic attendee with STI symptoms	Male	18+	NR		CT, MG, NG, TV		Overall	Takuva S, Mugurungi O, Mutsvangwa J, et al. Etiology and antimicrobial susceptibility of pathogens responsible for urethral discharge among men in Harare, Zimbabwe. Sex Transm Dis 2014; 41: 713–7.
791	vanderEem 2016	South Africa	2011-2012	2012	Cross-sectional	Consecutive	Sexually active PHC attendees	Female	18-49	Mixed	CT, MG, NG, TV, None			Overall	van der Eem L, Dubbink JH, Struthers HE, et al. Evaluation of syndromic management guidelines for treatment of sexually transmitted infections in South African women. Trop Med Int Heal 2016; 21: 1138–46.
692	Mulu 2017	Ethiopia	2011-2014	2013	Cross-sectional	Convenience	Clinic attendee with STI symptoms	Male	NR	NR		NG		Overall	Mulu W, Abera B, Yimer M, Hailu T, Ayele H, Abate D. Bacterial agents and antibiotic resistance profiles of infections from different sites that occurred among patients at Debre Markos Referral Hospital, Ethiopia: a cross-sectional study. BMC Res Notes 2017; 10: 254.
711	Kerubo 2016	Kenya	2012-2013	2013	Cross-sectional	Consecutive	School girls	Female	14-17	NR	BV			Age-stratified	Kerubo E, Laserson KF, Otecko N, et al. Prevalence of reproductive tract infections and the predictive value of girls’ symptom-based reporting: findings from a cross-sectional survey in rural western Kenya. Sex Transm Infect 2016; 92: 251–6.
378	Tine 2019	Senegal	2012-2013	2013	Cross-sectional	Convenience	Clinic attendee with STI symptoms	Female	18+	NR	TV			Overall, age-stratified	Tine RC, Dia L, Sylla K, Sow D, Lelo S, Ndour CT. Trichomonas vaginalis and Mycoplasma infections among women with vaginal discharge at Fann teaching hospital in Senegal. Trop Parasitol 2019; 9: 45–53.
9999	NICD 2023	South Africa	2006-2022	2014	Cross-sectional	Consecutive	Clinic attendee with STI symptoms	Male and female	15+	Mixed	BV, CS, CT, MG, NG, TV, None	CT, MG, NG, TV, None	HD, HSV, TP, None	Overall, HIV-stratified, age-stratified	National Institute for Communicable Diseases. Database of aetiological surveillance of vaginal discharge, urethral discharge and genital ulcer syndromes in South Africa. 2023.
3061	Nkwabong 2015	Cameroon	2013-2014	2014	Cross-sectional	Consecutive	Women diagnosed with acute PID; Clinic attendee with STI symptoms	Female	15-48	NR	CT, NG, TV			Overall	Nkwabong E, Dingom MAN. Acute pelvic inflammatory disease in Cameroon: a cross sectional descriptive study. Afr J Reprod Health 2015; 19: 87–91.
262	Fentaw 2020	Ethiopia	2013-2014	2014	Cross-sectional	Convenience	Clinic attendee with STI symptoms	Male	18+	NR		NG		Overall	Fentaw S, Abubeker R, Asamene N, Assefa M, Bekele Y, Tigabu E. Antimicrobial susceptibility profile of Gonococcal isolates obtained from men presenting with urethral discharge in Addis Ababa, Ethiopia: Implications for national syndromic treatment guideline. PLoS One 2020; 15: e0233753.
346	Dela 2019	Ghana	2012-2016	2014	Cross-sectional	Convenience	Clinic attendee with STI symptoms	Male and female	18+	NR	CT, NG	CT, NG		Overall	Dela H, Attram N, Behene E, et al. Risk factors associated with gonorrhea and chlamydia transmission in selected health facilities in Ghana. BMC Infect Dis 2019; 19: 425.
4339	Asmah 2018	Ghana	2014	2014	Cross-sectional	Convenience	Patients referred for investigation of STI symptoms; Clinic attendee with STI symptoms	Female	16-50	NR	TV			Overall	Asmah RH, Agyeman RO, Obeng-Nkrumah N, et al. Trichomonas vaginalis infection and the diagnostic significance of detection tests among Ghanaian outpatients. BMC Womens Heal 2018; 18: 206.
368	Rietmeijer 2019	Zimbabwe	2014-2015	2015	Cross-sectional	Consecutive	Clinic attendee with STI symptoms	Male and female	18-55	Mixed			TP	Overall	Rietmeijer CA, Mungati M, Kilmarx PH, et al. Serological markers for syphilis among persons presenting with syndromes associated with sexually transmitted infections: Results From the Zimbabwe STI etiology study. Sex Transm Dis 2019; 46: 579–83.
473	Chirenje 2018	Zimbabwe	2014-2015	2015	Cross-sectional	Consecutive	Clinic attendee with STI symptoms	Female	18-53	Mixed	BV, CT, MG, NG, TV, None			Overall, HIV-stratified	Chirenje ZM, Dhibi N, Handsfield HH, et al. The etiology of vaginal discharge syndrome in Zimbabwe: Results from the Zimbabwe STI etiology study. Sex Transm Dis 2018; 45: 422–8.
497	Kilmarx 2018	Zimbabwe	2014-2015	2015	Cross-sectional	Consecutive	Clinic attendee with STI symptoms	Male and female	NR	Mixed			HSV-2	Overall, HIV-stratified	Kilmarx PH, Gonese E, Lewis DA, et al. HIV infection in patients with sexually transmitted infections in Zimbabwe: Results from the Zimbabwe STI etiology study. PLoS One 2018; 13: e0198683.
508	Mungati 2018	Zimbabwe	2014-2015	2015	Cross-sectional	Consecutive	Clinic attendee with STI symptoms	Male and female	18+	Mixed			HD, HSV, HSV-1, LGV, TP, None	Overall	Mungati M, Machiha A, Mugurungi O, et al. The etiology of genital ulcer disease and coinfections with Chlamydia trachomatis and Neisseria gonorrhoeae in Zimbabwe: Results from the Zimbabwe STI etiology study. Sex Transm Dis 2018; 45: 61–8.
509	Rietmeijer 2018	Zimbabwe	2014-2015	2015	Cross-sectional	Consecutive	Clinic attendee with STI symptoms	Male	18+	Mixed		CT, MG, NG, TV, None		Overall	Rietmeijer CA, Mungati M, MacHiha A, et al. The etiology of male urethral discharge in Zimbabwe: Results from the Zimbabwe STI Etiology Study. Sex Transm Dis 2018; 45: 56–60.
2804	Konadu 2019	Ghana	2014-2015	2015	Cross-sectional	Consecutive	Pregnant women	Female	12-54	NR	BV, CS			Overall	Konadu DG, Owusu-Ofori A, Yidana Z, et al. Prevalence of vulvovaginal candidiasis, bacterial vaginosis and trichomoniasis in pregnant women attending antenatal clinic in the middle belt of Ghana. BMC Pregnancy Childbirth 2019; 19: 341.
2856	Odunvbun 2018	Nigeria	2015	2015	Cross-sectional	NR	Infertile women attending gynaecological clinic	Female	20-43	NR	CT			Overall	Odunvbun WO. Prevalence of chlamydia infection using chlamydia antigen detection test and it’s predictive value in tubal disease among infertile women attending the gynaecological clinic of the Eku Baptist Hospital, Eku, Delta State, South-South Nigeria. Ann Biomed Sci 2018; 17. https://www.ajol.info/index.php/abs/article/view/169175 NS -.
3059	Oyeyipo 2015	Nigeria	2015	2015	Cross-sectional	Random	Non-pregnant women; Clinic attendee with STI symptoms	Female	17-31	NR	CS			Overall	Oyeyipo OO, Onasoga MF. Incidence and speciation of Candida species among non-gravid young females in Ilorin, North Central, Nigeria. J Appl Sci Environ Manag 2015; 19: 680–5.
360	Marcotte 2019	South Africa	2014-2016	2015		Random	Sexually active HIV-negative women; Clinic attendee with STI symptoms	Female	18-40	HIV-negative	BV			HIV-stratified	Marcotte H, Larsson PG, Andersen KK, et al. An exploratory pilot study evaluating the supplementation of standard antibiotic therapy with probiotic lactobacilli in south African women with bacterial vaginosis. BMC Infect Dis 2019; 19: 824.
691	Nabweyambo 2017	Uganda	2014-2015	2015	Cross-sectional	Consecutive	Clinic attendee with STI symptoms	Female	18-60	NR	TV			Overall	Nabweyambo S, Kakaire O, Sowinski S, et al. Very low sensitivity of wet mount microscopy compared to PCR against culture in the diagnosis of vaginal trichomoniasis in Uganda: a cross sectional study. BMC Res Notes 2017; 10: 259.
784	Sakala 2016	Zambia	2015	2015	Cross-sectional	Convenience	Pregnant women	Female	NR	Mixed			TP	Overall	Sakala J, Chizuni N, Nzala S. A study on usefulness of a set of known risk factors in predicting maternal syphilis infections in three districts of Western Province, Zambia. Pan Afr Med J 2016; 24: 75.
337	VanLiere 2019	South Africa	2015-2016	2016	Cohort	Convenience	Men who have sex with men; Clinic attendee with STI symptoms	Male	NR	Mixed		CT, MG, NG, TV, None		Overall	van Liere G, Kock MM, Radebe O, et al. High rate of repeat sexually transmitted diseases among men who have sex with men in South Africa: a prospective cohort study. Sex Transm Dis 2019; 46: e105–7.
458	Latif 2018	Zimbabwe	2015-2016	2016	Cross-sectional	Convenience	Clinic attendee with STI symptoms	Male	18-63	NR		NG		Overall	Latif AS, Gwanzura L, Machiha A, et al. Antimicrobial susceptibility in Neisseria gonorrhoeae isolates from five sentinel surveillance sites in Zimbabwe, 2015-2016. Sex Transm Infect 2018; 94: 62–6.
584	Mehta 2017	Kenya	NR	2017*	Cross-sectional	NR	Clinic attendee with STI symptoms	Female	18-59	Mixed			HSV-1, HSV-2, TP, None	Overall	Mehta SD, Pradhan AK, Green SJ, et al. Microbial Diversity of Genital Ulcers of HSV-2 Seropositive Women. Sci Rep 2017; 7: 15475.
278	Gadoth 2020	Democratic Republic of Congo	2016-2017	2017	Cross-sectional	Convenience	Pregnant women	Female	18+	Mixed	TV			Overall	Gadoth A, Shannon CL, Hoff NA, et al. Prenatal chlamydial, gonococcal, and trichomonal screening in the Democratic Republic of Congo for case detection and management. Int J STD AIDS 2020; 31: 221–9.
275	Chen 2020	Malawi	2017	2017	Cross-sectional	Consecutive	Clinic attendee with STI symptoms	Male and female	NR	Mixed			TP	Overall	Chen JS, Matoga M, Khan S, et al. Estimating syphilis seroprevalence among patients in a sexually transmitted infections clinic in Lilongwe, Malawi. Int J STD AIDS 2020; 31: 359–63.
370	Aduloju 2019	Nigeria	2017	2017	Cross-sectional	Consecutive	Pregnant women; Clinic attendee with STI symptoms	Female	NR	NR	BV			Overall	Aduloju OP, Akintayo AA, Aduloju T. Prevalence of bacterial vaginosis in pregnancy in a tertiary health institution, south western Nigeria. Pan Afr Med J 2019; 33: 9.
485	Kashibu 2018	Nigeria	2017	2017	Cross-sectional	Consecutive	Pregnant women attending first ANC visit	Female	15-39	NR	TV			Overall	Kashibu E, Victor O, Ojumah I, Akafa R, Rikwentishe E. Trichomonas vaginalis infection: Prevalence and risk factors among ante-natal attendees in a tertiary facility in Taraba State, north-east Nigeria. Niger J Parasitol 2018; 39: 199–203.
385	Verwijs 2019	Rwanda	2016-2017	2017	Cross-sectional	Convenience	Women at risk of STI acquisition	Female	18+	Mixed	CA, TV		TP	Overall	Verwijs MC, Agaba SK, Sumanyi JC, et al. Targeted point-of-care testing compared with syndromic management of urogenital infections in women (WISH): a cross-sectional screening and diagnostic accuracy study. Lancet Infect Dis 2019; 19: 658–69.
999	Chabata 2023	Zimbabwe	2017	2017	Cross-sectional	RDS	Female sex workers recruited to population size estimation study	Female	18-50	Mixed	CT, NG, TV, None			Overall, HIV-stratified, age-stratified	Chabata S, Fearon E, Musemburi S, et al. Sexually transmitted infections among female sex workers in Zimbabwe - high and rising prevalenec blocks progress towards global elimination targets. Unpublished 2023.
285	Nacht 2020	Kenya	2018	2018	Cross-sectional	Convenience	Clinic attendee with STI symptoms	Male	NR	Mixed		NG		Overall	Nacht C, Agingu W, Otieno F, Odhiambo F, Mehta SD. Antimicrobial resistance patterns in Neisseria gonorrhoeae among male clients of a sexually transmitted infections clinic in Kisumu, Kenya. Int J STD AIDS 2020; 31: 46–52.
7291	Matoga 2023	Malawi	2017-2018	2018	Cohort	Convenience	HIV positive clinic attendee with STI symptoms	Male	NR	HIV-positive		CT, NG, TV, None		HIV-stratified	Matoga M, Chen JS, Massa C, et al. HIV and urethritis: time required for antiretroviral therapy to suppress HIV in semen. AIDS 2023; 37: 2233–8.
145	Wall 2021	Rwanda	2017-2019	2018	Cross-sectional	Convenience	Clinic attendee with STI symptoms	Male and female	NR	Mixed	CT, NG	CT, NG		Overall	Wall KM, Nyombayire J, Parker R, et al. Etiologies of genital inflammation and ulceration in symptomatic Rwandan men and women responding to radio promotions of free screening and treatment services. PLoS One 2021; 16: e0250044.
251	Happel 2020	South Africa	2017-2018	2018	Randomised controlled trial	Consecutive	Women and students who were not pregnant or breastfeeding, HIV-negative, and did not have PID; Attended clinic with STI symptoms	Female	18-45	HIV-negative	BV, CT, MG, NG, TV, None			HIV-stratified	Happel AU, Singh R, Mitchev N, et al. Testing the regulatory framework in South Africa - a single-blind randomized pilot trial of commercial probiotic supplementation to standard therapy in women with bacterial vaginosis. BMC Infect Dis 2020; 20: 491.
276	Connolly 2020	Zambia	2016-2019	2018	Cross-sectional	Convenience	Female sex workers or single mothers with children under the age of 5	Female	18-45	Mixed	CT, NG			Overall	Connolly S, Wall KM, Parker R, et al. Sociodemographic factors and STIs associated with Chlamydia trachomatis and Neisseria gonorrhoeae infections in Zambian female sex workers and single mothers. Int J STD AIDS 2020; 31: 364–74.
7671	Pulei 2023	Kenya	2017-2019	2019	Cohort	Convenience	Women attending ANC, gynaecology or family planning clinics	Female	18-45	HIV-negative	CT			HIV-stratified	Pulei AN, Lokken EM, Kinuthia J, et al. Derivation and internal validation of a risk score for predicting chlamydia trachomatis infection in Kenyan women planning conception. Sex Transm Dis 2023; 50: 625–33.
7294	Omosa-Manyonyi 2023	Kenya	2018-2020	2019	Cross-sectional	Convenience	Clinic attendee with STI symptoms	Female	18-50	HIV-negative	BV, CS, CT, MG, NG, TV, None			HIV-stratified	Omosa-Manyonyi GS, de Kam M, Tostmann A, et al. Evaluation and optimization of the syndromic management of female genital tract infections in Nairobi, Kenya. BMC Infect Dis 2023; 23: 1–14.
274	Mabaso 2020	South Africa	2018-2019	2019	Cross-sectional	Convenience	Pregnant women	Female	18-39	NR	TV			Overall	Mabaso N, Naicker C, Nyirenda M, Abbai N. Prevalence and risk factors for Trichomonas vaginalis infection in pregnant women in South Africa. Int J STD AIDS 2020; 31: 351–8.
7586	Mabaso 2022	South Africa	2018-2021	2020	Cross-sectional	Convenience	ANC attendee	Female	18+	NR	CT			Overall	Mabaso N, Ngobese B, Tinarwo P, Abbai N. Prevalence of Chlamydia trachomatis infection in pregnant women from Durban, South Africa. Int J STD AIDS 2022; 33: 920–927.
7319	Tshaka 2022	South Africa	2018-2019	2019	Cross-sectional	Convenience	Clinic attendee with STI symptoms	Male and female	16-57	Mixed			HD, HSV-1, HSV-2, LGV, TP, None	Overall, HIV-stratified	Tshaka TR, Singh R, Apalata TR, Mbulawa ZZA. Aetiology of genital ulcer disease and associated factors among Mthatha public clinic attendees. South African J Infect Dis 2022; 37: 1–9.
48	Melendez 2022	Uganda	2019-2020	2020	Cross-sectional	Convenience	Clinic attendee with STI symptoms	Male	NR	Mixed		CT, MG, NG, TV, None		Overall, HIV-stratified	Melendez JH, Hardick J, Onzia A, et al. Retrospective analysis of Ugandan men with urethritis reveals Mycoplasma genitalium and associated macrolide resistance. Microbiol Spectr 2022; 10: e0230421.
7292	Beck 2023	Uganda	2019-2020	2020	Cross-sectional	Convenience	Clinic attendee with STI symptoms	Male	NR	HIV-positive		CT, NG, TV, None		HIV-stratified	Beck EJ, Laeyendecker O, Saraf S, et al. High level of HIV viral suppression in a cross-sectional study of Ugandan men with urethritis and bacterial STI. Int J STD AIDS 2023; 34: 998–1003.
153	Zenebe 2021	Ethiopia	2020	2020	Cross-sectional	Consecutive	Pregnant women	Female	NR	NR	CT, NG, TV			Overall	Zenebe MH, Mekonnen Z, Loha E, Padalko E. Prevalence, risk factors and association with delivery outcome of curable sexually transmitted infections among pregnant women in Southern Ethiopia. PLoS One 2021; 16: e0248958.
13	Ahmed 2022	Ethiopia	2021	2021	Cross-sectional	Random	Pregnant women	Female	17-43	NR	BV			Overall	Ahmed M, Admassu Ayana D, Abate D. Bacterial Vaginosis and associated factors among pregnant women attending antenatal care in Harar City, eastern Ethiopia. Infect Drug Resist 2022; 15: 3077–86.
7290	Chen 2023	Malawi	2021	2021	Cross-sectional	Convenience	Clinic attendee with STI symptoms	Male and female	18+	Mixed			HD, HSV, TP, None	Overall, HIV-stratified	Chen JS, Matoga MM, Gaither CF, et al. Dramatic shift in the etiology of genital ulcer disease among patients visiting a sexually transmitted infections clinic in Lilongwe, Malawi. Sex Transm Dis 2023; 50: 753–9.
7367	Sarenje 2022	Zambia	2019-2020	2021	Cross-sectional	Convenience	Clinic attendee with STI symptoms	Male and female	15-54	Mixed	NG	NG		Overall	Sarenje KL, Ngalamika O, Maimbolwa MC, et al. Antimicrobial resistance of Neisseria gonorrhoeae isolated from patients attending sexually transmitted infection clinics in Urban Hospitals, Lusaka, Zambia. BMC Infect Dis 2022; 22: 1–7.

## Sheet: Study data
symptom	analysis	unique_id	reference	country	region	year	population	sex	hiv_status	hiv_prev	age_range	age_mean	age_median	age_group	rti	test_category	test_specimen	test_sensitivity	test_specificity	num	denom	prev	prev_lwr	prev_upr	adj_num	adj_denom	adj_prev	adj_prev_lwr	adj_prev_upr	cat1	cat2	cat3	cat4	cat5	cat6	cat7	cat8	cat9	cat10
VD	Overall	5719	Yvert 1984	Gabon	Central and Western Africa	1981	Clinic attendee with STI symptoms	Female	NR	NR	15+	21.9	NR		CS	Gram stain and culture	Genital fluid	54.55	89.55	61	261	0.235			17.5687	58.9114	0.298223	0.181036	0.417275	y	y	n	u	u	n	y	y	y	y
VD	Overall	5719	Yvert 1984	Gabon	Central and Western Africa	1981	Pregnant women; Clinic attendee with STI symptoms	Female	NR	NR	15+	23.3	NR		NG	Culture	Genital fluid	75.7	100	6	42	0.143			6.79311	32.3586	0.209932	0.0923253	0.368503	y	y	n	u	u	n	y	y	y	y
VD	Overall	5719	Yvert 1984	Gabon	Central and Western Africa	1981	Clinic attendee with STI symptoms	Female	NR	NR	15+	21.9	NR		NG	Culture	Genital fluid	75.7	100	40	261	0.153			36.7883	178.222	0.206419	0.150769	0.26989	y	y	n	u	u	n	y	y	y	y
VD	Overall	5719	Yvert 1984	Gabon	Central and Western Africa	1981	Clinic attendee with STI symptoms	Female	NR	NR	15+	21.9	NR		TV	Wet mount	Genital fluid	52	100	60	261	0.23			44.3162	99.6658	0.444649	0.350919	0.545376	y	y	n	u	u	n	y	y	y	y
VD	Overall	5724	Mabey 1984	The Gambia	Central and Western Africa	1982	Pregnant women	Female	NR	NR	16-40	NR	NR		TV	Wet mount	Genital fluid	52	100	28	67	0.41791			12.4362	15.6247	0.795928	0.586524	0.974498	n	y	n	y	y	y	y	n	n	n
VD	Overall	2255	Faye-Kette 1993	Côte d'Ivoire	Central and Western Africa	1987	Clinic attendee with STI symptoms	Female	NR	NR	17-35	NR	NR		CS	Culture	Genital fluid	67	66	382	1580	0.242			1.05622	245.424	0.00430365	0.000100729	0.0158491	y	y	n	u	u	n	y	y	y	n
VD	Overall	2255	Faye-Kette 1993	Côte d'Ivoire	Central and Western Africa	1987	Clinic attendee with STI symptoms	Female	NR	NR	17-35	NR	NR		NG	Culture	Genital fluid	75.7	100	70	1580	0.044			70.9808	1196.31	0.0593329	0.0465591	0.0733233	y	y	n	u	u	n	y	y	y	n
VD	Overall	2255	Faye-Kette 1993	Côte d'Ivoire	Central and Western Africa	1987	Clinic attendee with STI symptoms	Female	NR	NR	17-35	NR	NR		TV	Wet mount	Genital fluid	52	100	137	1580	0.087			125.149	746.124	0.167732	0.141709	0.195004	y	y	n	u	u	n	y	y	y	n
VD	Overall	2255	Faye-Kette 1993	Côte d'Ivoire	Central and Western Africa	1988	Clinic attendee with STI symptoms	Female	NR	NR	17-35	NR	NR		CS	Culture	Genital fluid	67	66	361	1582	0.23			1.11572	293.091	0.00380672	0.000130845	0.0133375	y	y	n	u	u	n	y	y	y	n
VD	Overall	2255	Faye-Kette 1993	Côte d'Ivoire	Central and Western Africa	1988	Clinic attendee with STI symptoms	Female	NR	NR	17-35	NR	NR		NG	Culture	Genital fluid	75.7	100	64	1582	0.04			64.963	1198.11	0.0542212	0.0421295	0.067962	y	y	n	u	u	n	y	y	y	n
VD	Overall	2255	Faye-Kette 1993	Côte d'Ivoire	Central and Western Africa	1988	Clinic attendee with STI symptoms	Female	NR	NR	17-35	NR	NR		TV	Wet mount	Genital fluid	52	100	129	1582	0.082			116.607	739.326	0.157721	0.132506	0.185074	y	y	n	u	u	n	y	y	y	n
VD	Overall	2379	Leclerc 1988	Gabon	Central and Western Africa	1988	Clinic attendee with STI symptoms	Female	NR	NR	NR	NR	NR		CT	DFA	Genital fluid	82	98.5	73	511	0.142857			59.6104	371.865	0.160301	0.124267	0.200002	y	y	n	u	y	n	y	n	y	y
VD	Overall	2255	Faye-Kette 1993	Côte d'Ivoire	Central and Western Africa	1989	Clinic attendee with STI symptoms	Female	NR	NR	17-35	NR	NR		CS	Culture	Genital fluid	67	66	333	1479	0.225			1.07839	269.668	0.00399895	0.000113994	0.0141047	y	y	n	u	u	n	y	y	y	n
VD	Overall	2255	Faye-Kette 1993	Côte d'Ivoire	Central and Western Africa	1989	Clinic attendee with STI symptoms	Female	NR	NR	17-35	NR	NR		NG	Culture	Genital fluid	75.7	100	23	1479	0.015			23.5623	1103.3	0.0213563	0.0136989	0.0305358	y	y	n	u	u	n	y	y	y	n
VD	Overall	2255	Faye-Kette 1993	Côte d'Ivoire	Central and Western Africa	1989	Clinic attendee with STI symptoms	Female	NR	NR	17-35	NR	NR		TV	Wet mount	Genital fluid	52	100	120	1479	0.081			109.902	699.892	0.157027	0.131333	0.184867	y	y	n	u	u	n	y	y	y	n
VD	Overall	2255	Faye-Kette 1993	Côte d'Ivoire	Central and Western Africa	1990	Clinic attendee with STI symptoms	Female	NR	NR	17-35	NR	NR		CS	Culture	Genital fluid	67	66	345	1042	0.332			1.52123	53.9447	0.0281999	0.000891713	0.083013	y	y	n	u	u	n	y	y	y	n
VD	Overall	2255	Faye-Kette 1993	Côte d'Ivoire	Central and Western Africa	1990	Clinic attendee with STI symptoms	Female	NR	NR	17-35	NR	NR		NG	Culture	Genital fluid	75.7	100	22	1042	0.021			23.158	796.814	0.0290632	0.0185106	0.0415687	y	y	n	u	u	n	y	y	y	n
VD	Overall	2255	Faye-Kette 1993	Côte d'Ivoire	Central and Western Africa	1990	Clinic attendee with STI symptoms	Female	NR	NR	17-35	NR	NR		TV	Wet mount	Genital fluid	52	100	101	1042	0.097			95.3622	506.894	0.188131	0.155609	0.223628	y	y	n	u	u	n	y	y	y	n
VD	Overall	2255	Faye-Kette 1993	Côte d'Ivoire	Central and Western Africa	1991	Clinic attendee with STI symptoms	Female	NR	NR	17-35	NR	NR		CS	Culture	Genital fluid	67	66	282	920	0.305			1.18565	68.2724	0.0173664	0.000547829	0.0584269	y	y	n	u	u	n	y	y	y	n
VD	Overall	2255	Faye-Kette 1993	Côte d'Ivoire	Central and Western Africa	1991	Clinic attendee with STI symptoms	Female	NR	NR	17-35	NR	NR		NG	Culture	Genital fluid	75.7	100	53	920	0.036			49.6846	640.145	0.0776146	0.0586508	0.0993796	y	y	n	u	u	n	y	y	y	n
VD	Overall	2255	Faye-Kette 1993	Côte d'Ivoire	Central and Western Africa	1991	Clinic attendee with STI symptoms	Female	NR	NR	17-35	NR	NR		TV	Wet mount	Genital fluid	52	100	53	920	0.058			52.6794	467.638	0.11265	0.0857515	0.142104	y	y	n	u	u	n	y	y	y	n
VD	Overall	3850	Alary 1998	Benin	Central and Western Africa	1994	Clinic attendee with STI symptoms	Female	Mixed	2.1	NR	NR	NR		CS	Wet mount	Genital fluid	54.55	89.55	62	192	0.323			20.8298	41.6883	0.499655	0.353123	0.658549	n	y	n	y	y	n	y	y	y	n
VD	Overall	3850	Alary 1998	Benin	Central and Western Africa	1994	Clinic attendee with STI symptoms	Female	Mixed	2.1	NR	NR	NR		CT	ELISA and NAAT	Genital fluid	65	99.6	4	192	0.021			3.61644	106.763	0.0338736	0.00675053	0.0751158	n	y	n	y	y	n	y	y	y	n
VD	Overall	3850	Alary 1998	Benin	Central and Western Africa	1994	Clinic attendee with STI symptoms	Female	Mixed	2.1	NR	NR	NR		NG	Culture	Genital fluid	75.7	100	11	192	0.057			11.9822	146.311	0.0818952	0.0442341	0.132281	n	y	n	y	y	n	y	y	y	n
VD	Overall	3850	Alary 1998	Benin	Central and Western Africa	1994	Clinic attendee with STI symptoms	Female	Mixed	2.1	NR	NR	NR		TV	Wet mount	Genital fluid	52	100	22	192	0.115			20.374	89.3168	0.228109	0.147977	0.322198	n	y	n	y	y	n	y	y	y	n
VD	Overall	5941	Lo 1997	Mauritania	Central and Western Africa	1994	Clinic attendee with STI symptoms	Female	NR	NR	NR	NR	NR		CS	Culture	Genital fluid	67	66	94	469	0.2			0.977211	97.683	0.0100039	0.000235871	0.037397	y	n	n	u	u	n	y	y	y	n
VD	Overall	5941	Lo 1997	Mauritania	Central and Western Africa	1994	Clinic attendee with STI symptoms	Female	NR	NR	NR	NR	NR		CT	ELISA	Genital fluid	65	100	30	469	0.064			30.3685	299.76	0.101309	0.0694456	0.136566	y	n	n	u	u	n	y	y	y	n
VD	Overall	5941	Lo 1997	Mauritania	Central and Western Africa	1994	Clinic attendee with STI symptoms	Female	NR	NR	NR	NR	NR		NG	Culture	Genital fluid	75.7	100	18	469	0.038			18.8603	355.323	0.0530792	0.0319228	0.0781755	y	n	n	u	u	n	y	y	y	n
VD	Overall	5941	Lo 1997	Mauritania	Central and Western Africa	1994	Clinic attendee with STI symptoms	Female	NR	NR	NR	NR	NR		TV	Wet mount	Genital fluid	52	100	64	469	0.137			54.466	205.227	0.265393	0.207228	0.328422	y	n	n	u	u	n	y	y	y	n
VD	Overall	5941	Lo 1997	Mauritania	Central and Western Africa	1994	Clinic attendee with STI symptoms	Female	NR	NR	NR	NR	NR		None			100	100	167	469	0.356			152.155	427.17	0.356192	0.311378	0.402438	y	n	n	u	u	n	y	y	y	n
VD	Overall	1915	Gomes 2001	Guinea-Bissau	Central and Western Africa	1997	Clinic attendee with STI symptoms	Female	NR	NR	15-58	28.0	NR		CT	NAAT	Genital fluid	88.6	99.6	8	200	0.04			7.60997	164.654	0.046218	0.018356	0.0823277	y	y	n	u	y	y	y	n	y	y
VD	Overall	1915	Gomes 2001	Guinea-Bissau	Central and Western Africa	1997	Clinic attendee with STI symptoms	Female	NR	NR	15-58	28.0	NR		NG	NAAT	Genital fluid	93.3	99.2	34	200	0.17			29.6083	165.949	0.178418	0.125067	0.239441	y	y	n	u	y	y	y	n	y	y
VD	Overall	1850	Anorlu 2001	Nigeria	Central and Western Africa	1998	Non-pregnant women; Clinic attendee with STI symptoms	Female	NR	NR	16-45	30.7	NR		TV	Wet mount and culture	Genital fluid	52	100	149	200	0.745			104.996	106.073	0.989845	0.962924	0.999692	y	y	n	u	y	y	y	n	y	y
VD	Overall	1777	Anorlu 2004	Nigeria	Central and Western Africa	2000	Clinic attendee with STI symptoms	Female	Mixed	2.9	18-50	31.1	NR		CS	Gram stain	Genital fluid	54.55	89.55	35	140	0.25			11.2995	33.6193	0.336101	0.180767	0.505215	n	y	y	y	n	y	y	y	y	y
VD	Overall	1777	Anorlu 2004	Nigeria	Central and Western Africa	2000	Clinic attendee with STI symptoms	Female	Mixed	2.9	18-50	31.1	NR		TV	Wet mount	Genital fluid	52	100	6	140	0.043			6.59768	69.8483	0.0944574	0.0368642	0.171232	n	y	y	y	n	y	y	y	y	y
VD	Overall	3667	Vuylsteke 2003	Côte d'Ivoire	Central and Western Africa	2000	Female sex workers	Female	NR	NR	18-53	NR	NR		BV	Nugent score	Genital fluid	87	95	36	56	0.636			25.3904	35.3912	0.717423	0.566181	0.866379	n	y	n	u	u	n	y	y	n	n
VD	Overall	3667	Vuylsteke 2003	Côte d'Ivoire	Central and Western Africa	2000	Female sex workers	Female	NR	NR	18-53	NR	NR		CS	Wet mount	Genital fluid	54.55	89.55	3	56	0.055			1.11156	20.3587	0.0545989	0.00148831	0.188897	n	y	n	u	u	n	y	y	n	n
VD	Overall	3667	Vuylsteke 2003	Côte d'Ivoire	Central and Western Africa	2000	Female sex workers	Female	NR	NR	18-53	NR	NR		TV	NAAT	Genital fluid	95	98	8	56	0.143			6.9146	47.6311	0.14517	0.0558817	0.256884	n	y	n	u	u	n	y	y	n	n
VD	Overall	1792	Pepin 2004	Benin	Central and Western Africa	2001	Non-pregnant and not sex workers; Clinic attendee with STI symptoms	Female	NR	NR	12+	NR	NR		CT	NAAT	Genital fluid	88.6	99.6	1	81	0.012			1.5798	66.5084	0.0237535	0.00105811	0.0711943	y	y	n	u	y	y	y	y	y	y
VD	Overall	1792	Pepin 2004	Burkina Faso	Central and Western Africa	2001	Non-pregnant and not sex workers; Clinic attendee with STI symptoms	Female	NR	NR	12+	NR	NR		CT	NAAT	Genital fluid	88.6	99.6	9	195	0.046			8.53534	160.989	0.0530183	0.0232756	0.0918343	y	y	n	u	y	y	y	y	y	y
VD	Overall	1792	Pepin 2004	Ghana	Central and Western Africa	2001	Non-pregnant and not sex workers; Clinic attendee with STI symptoms	Female	NR	NR	12+	NR	NR		CT	NAAT	Genital fluid	88.6	99.6	3	199	0.015			2.56756	141.647	0.0181265	0.00201796	0.0442061	y	y	n	u	y	y	y	y	y	y
VD	Overall	1792	Pepin 2004	Guinea	Central and Western Africa	2001	Non-pregnant and not sex workers; Clinic attendee with STI symptoms	Female	NR	NR	12+	NR	NR		CT	NAAT	Genital fluid	88.6	99.6	6	137	0.044			5.85359	111.477	0.0525095	0.0189955	0.101143	y	y	n	u	y	y	y	y	y	y
VD	Overall	1792	Pepin 2004	Mali	Central and Western Africa	2001	Non-pregnant and not sex workers; Clinic attendee with STI symptoms	Female	NR	NR	12+	NR	NR		CT	NAAT	Genital fluid	88.6	99.6	4	114	0.035			4.16387	93.3835	0.044589	0.012029	0.0927534	y	y	n	u	y	y	y	y	y	y
VD	Overall	1792	Pepin 2004	Benin	Central and Western Africa	2001	Non-pregnant and not sex workers; Clinic attendee with STI symptoms	Female	NR	NR	12+	NR	NR		NG	NAAT	Genital fluid	93.3	99.2	1	81	0.012			1.39419	66.8834	0.0208451	0.000735255	0.0650646	y	y	n	u	y	y	y	y	y	y
VD	Overall	1792	Pepin 2004	Burkina Faso	Central and Western Africa	2001	Non-pregnant and not sex workers; Clinic attendee with STI symptoms	Female	NR	NR	12+	NR	NR		NG	NAAT	Genital fluid	93.3	99.2	2	195	0.01			1.47256	137.527	0.0107074	0.000424461	0.0330879	y	y	n	u	y	y	y	y	y	y
VD	Overall	1792	Pepin 2004	Ghana	Central and Western Africa	2001	Non-pregnant and not sex workers; Clinic attendee with STI symptoms	Female	NR	NR	12+	NR	NR		NG	NAAT	Genital fluid	93.3	99.2	0	199	0			1.04665	193.112	0.00541989	0.00012302	0.0195317	y	y	n	u	y	y	y	y	y	y
VD	Overall	1792	Pepin 2004	Guinea	Central and Western Africa	2001	Non-pregnant and not sex workers; Clinic attendee with STI symptoms	Female	NR	NR	12+	NR	NR		NG	NAAT	Genital fluid	93.3	99.2	6	137	0.044			5.05469	109.689	0.0460821	0.0137092	0.0901524	y	y	n	u	y	y	y	y	y	y
VD	Overall	1792	Pepin 2004	Mali	Central and Western Africa	2001	Non-pregnant and not sex workers; Clinic attendee with STI symptoms	Female	NR	NR	12+	NR	NR		NG	NAAT	Genital fluid	93.3	99.2	5	114	0.044			4.56324	95.8773	0.0475945	0.0132764	0.0962098	y	y	n	u	y	y	y	y	y	y
VD	Overall	1792	Pepin 2004	Benin, Burkina Faso, Ghana, Guinea, Mali	Central and Western Africa	2001	Non-pregnant and not sex workers; Clinic attendee with STI symptoms	Female	NR	NR	12+	NR	NR		TV	NAAT	Genital fluid	95	98	60	726	0.0826446			37.953	552.505	0.0686927	0.0487746	0.0907859	y	y	n	u	y	y	y	y	y	y
VD	Overall	1864	Bankole 2001	Côte d'Ivoire	Central and Western Africa	2001	Clinic attendee with STI symptoms	Female	NR	NR	NR	NR	NR		CT	Culture and DFA	Genital fluid	87	99.8	126	1149	0.109661			112.286	898.297	0.124999	0.104044	0.147161	y	y	n	u	n	n	y	n	y	n
VD	Overall	1767	Otuonye 2004	Nigeria	Central and Western Africa	2002	Clinic attendee with STI symptoms	Female	Mixed	10.0	15-50	NR	NR		CS	Gram stain	Genital fluid	54.55	89.55	108	250	0.44			28.7524	38.6772	0.743394	0.605905	0.884516	y	y	y	n	u	n	y	y	y	n
VD	Overall	1767	Otuonye 2004	Nigeria	Central and Western Africa	2002	Clinic attendee with STI symptoms	Female	Mixed	10.0	15-50	NR	NR		NG	Culture	Genital fluid	75.7	100	5	250	0.02			5.92029	187.301	0.0316085	0.01151	0.0606588	y	y	y	n	u	n	y	y	y	n
VD	Overall	1767	Otuonye 2004	Nigeria	Central and Western Africa	2002	Clinic attendee with STI symptoms	Female	Mixed	10.0	15-50	NR	NR		TV	Wet mount	Genital fluid	52	100	5	250	0.02			5.88484	129.066	0.0455956	0.0171833	0.0877224	y	y	y	n	u	n	y	y	y	n
VD	Overall	1767	Otuonye 2004	Nigeria	Central and Western Africa	2002	Clinic attendee with STI symptoms	Female	Mixed	10.0	15-50	NR	NR		None			100	100	9	250	0.036			10.233	258.271	0.0396212	0.0195129	0.0670813	y	y	y	n	u	n	y	y	y	n
VD	Overall	1255	Onyekonwu 2011	Nigeria	Central and Western Africa	2004	Clinic attendee with STI symptoms	Female	NR	NR	NR	30.6	NR		BV	Amsel criteria	Genital fluid	51	98	42	195	0.215			27.149	67.1869	0.404082	0.29428	0.527272	y	y	n	y	y	y	y	y	y	y
VD	Overall	1255	Onyekonwu 2011	Nigeria	Central and Western Africa	2004	Clinic attendee with STI symptoms	Female	NR	NR	NR	30.6	NR		CS	Gram stain	Genital fluid	54.55	89.55	89	195	0.456			20.9731	26.2341	0.799462	0.646073	0.950528	y	y	n	y	y	y	y	y	y	y
VD	Overall	1255	Onyekonwu 2011	Nigeria	Central and Western Africa	2004	Clinic attendee with STI symptoms	Female	NR	NR	NR	30.6	NR		NG	Culture	Genital fluid	75.7	100	0	195	0			0.999085	150.807	0.00662491	0.000200722	0.0237162	y	y	n	y	y	y	y	y	y	y
VD	Overall	1255	Onyekonwu 2011	Nigeria	Central and Western Africa	2004	Clinic attendee with STI symptoms	Female	NR	NR	NR	30.6	NR		TV	Wet mount	Genital fluid	52	100	2	195	0.01			3.04427	104.088	0.0292471	0.00605157	0.0689868	y	y	n	y	y	y	y	y	y	y
VD	Overall	4892	Abauleth 2006	Côte d'Ivoire	Central and Western Africa	2004	Clinic attendee with STI symptoms	Female	NR	NR	19-49	27.6	NR		CS	Gram stain and culture	Genital fluid	54.55	89.55	30	102	0.294			10.1897	23.2835	0.437636	0.247494	0.648074	y	y	n	u	u	n	y	y	y	y
VD	Overall	4892	Abauleth 2006	Côte d'Ivoire	Central and Western Africa	2004	Clinic attendee with STI symptoms	Female	NR	NR	19-49	27.6	NR		NG	Culture	Genital fluid	75.7	100	3	102	0.029			4.21708	83.1914	0.0506913	0.0147554	0.1062	y	y	n	u	u	n	y	y	y	y
VD	Overall	4892	Abauleth 2006	Côte d'Ivoire	Central and Western Africa	2004	Clinic attendee with STI symptoms	Female	NR	NR	19-49	27.6	NR		TV	Wet mount	Genital fluid	52	100	7	102	0.068			7.22007	48.71	0.148226	0.0636296	0.261531	y	y	n	u	u	n	y	y	y	y
VD	Overall	1654	Pepin 2006	Ghana, Guinea, Mali, Togo	Central and Western Africa	2005	Non sex workers; Clinic attendee with STI symptoms	Female	Mixed	6.9	11+	NR	NR		BV	Nugent score	Genital fluid	87	95	458	985	0.464975			347.855	687.596	0.5059	0.468522	0.541676	n	y	y	u	y	y	y	y	y	y
VD	Overall	1654	Pepin 2006	Ghana, Guinea, Mali, Togo	Central and Western Africa	2005	Female sex worker; Clinic attendee with STI symptoms	Female	Mixed	26.0	11+	NR	NR		BV	Nugent score	Genital fluid	87	95	271	585	0.463248			206.826	410.608	0.503708	0.455892	0.552733	n	y	y	u	y	y	y	y	y	y
VD	Overall	1654	Pepin 2006	Ghana, Guinea, Mali, Togo	Central and Western Africa	2005	Non sex workers; Clinic attendee with STI symptoms	Female	Mixed	6.9	11+	NR	NR		CS	Gram stain	Genital fluid	54.55	89.55	340	985	0.345178			122.115	223.629	0.546062	0.481127	0.611066	n	y	y	u	y	y	y	y	y	y
VD	Overall	1654	Pepin 2006	Ghana, Guinea, Mali, Togo	Central and Western Africa	2005	Female sex worker; Clinic attendee with STI symptoms	Female	Mixed	26.0	11+	NR	NR		CS	Gram stain	Genital fluid	54.55	89.55	141	585	0.241026			41.9726	134.695	0.311612	0.234336	0.392695	n	y	y	u	y	y	y	y	y	y
VD	Overall	1654	Pepin 2006	Ghana, Guinea, Mali, Togo	Central and Western Africa	2005	Non sex workers; Clinic attendee with STI symptoms	Female	Mixed	6.9	11+	NR	NR		CT	NAAT	Genital fluid	88.6	99.6	19	985	0.0192893			12.8305	700.909	0.0183055	0.00946032	0.0291302	n	y	y	u	y	y	y	y	y	y
VD	Overall	1654	Pepin 2006	Ghana, Guinea, Mali, Togo	Central and Western Africa	2005	Female sex worker; Clinic attendee with STI symptoms	Female	Mixed	26.0	11+	NR	NR		CT	NAAT	Genital fluid	88.6	99.6	42	585	0.0717949			38.7114	492.427	0.0786136	0.0571597	0.104615	n	y	y	u	y	y	y	y	y	y
VD	Overall	1654	Pepin 2006	Ghana, Guinea, Mali, Togo	Central and Western Africa	2005	Non sex workers; Clinic attendee with STI symptoms	Female	Mixed	6.9	11+	NR	NR		MG	NAAT	Genital fluid	93.3	97.6	23	985	0.0233503			1.66053	353.542	0.00469683	0.000226654	0.0138514	n	y	y	u	y	y	y	y	y	y
VD	Overall	1654	Pepin 2006	Ghana, Guinea, Mali, Togo	Central and Western Africa	2005	Female sex worker; Clinic attendee with STI symptoms	Female	Mixed	26.0	11+	NR	NR		MG	NAAT	Genital fluid	93.3	97.6	56	585	0.0957265			33.1166	410.853	0.0806045	0.0552903	0.107688	n	y	y	u	y	y	y	y	y	y
VD	Overall	1654	Pepin 2006	Ghana, Guinea, Mali, Togo	Central and Western Africa	2005	Non sex workers; Clinic attendee with STI symptoms	Female	Mixed	6.9	11+	NR	NR		NG	NAAT	Genital fluid	93.3	99.2	14	985	0.0142132			3.87319	487.973	0.0079373	0.00110621	0.0166536	n	y	y	u	y	y	y	y	y	y
VD	Overall	1654	Pepin 2006	Ghana, Guinea, Mali, Togo	Central and Western Africa	2005	Female sex worker; Clinic attendee with STI symptoms	Female	Mixed	26.0	11+	NR	NR		NG	NAAT	Genital fluid	93.3	99.2	53	585	0.0905983			44.6914	491.372	0.0909522	0.0675493	0.117173	n	y	y	u	y	y	y	y	y	y
VD	Overall	1654	Pepin 2006	Ghana, Guinea, Mali, Togo	Central and Western Africa	2005	Non sex workers; Clinic attendee with STI symptoms	Female	Mixed	6.9	11+	NR	NR		TV	NAAT	Genital fluid	95	98	62	985	0.0629442			30.6293	652.783	0.0469212	0.0316072	0.0640508	n	y	y	u	y	y	y	y	y	y
VD	Overall	1654	Pepin 2006	Ghana, Guinea, Mali, Togo	Central and Western Africa	2005	Female sex worker; Clinic attendee with STI symptoms	Female	Mixed	26.0	11+	NR	NR		TV	NAAT	Genital fluid	95	98	95	585	0.162393			79.9845	518.165	0.154361	0.124075	0.186439	n	y	y	u	y	y	y	y	y	y
VD	Overall	386	Tine 2019	Senegal	Central and Western Africa	2006	Clinic attendee with STI symptoms	Female	NR	NR	18+	NR	NR		TV	Wet mount	Genital fluid	52	100	56	832	0.067	0.051	0.086	49.9992	379.027	0.131915	0.100484	0.168442	y	y	n	u	u	y	n	n	y	y
VD	Overall	3494	Ojuromi 2007	Nigeria	Central and Western Africa	2006	Clinic attendee with STI symptoms	Female	NR	NR	5-57	NR	NR		CS	Wet mount	Genital fluid	54.55	89.55	32	285	0.112			1.89108	43.1279	0.0438482	0.00223001	0.116229	y	y	n	u	u	n	y	y	y	y
VD	Overall	3494	Ojuromi 2007	Nigeria	Central and Western Africa	2006	Clinic attendee with STI symptoms	Female	NR	NR	5-57	NR	NR		TV	Culture	Genital fluid	68.8	100	85	285	0.298			67.2676	154.232	0.436144	0.360061	0.517266	y	y	n	u	u	n	y	y	y	y
VD	Overall	386	Tine 2019	Senegal	Central and Western Africa	2007	Clinic attendee with STI symptoms	Female	NR	NR	18+	NR	NR		TV	Wet mount	Genital fluid	52	100	16	148	0.108	0.063	0.169	15.8305	72.7194	0.217693	0.131562	0.319952	y	y	n	u	u	y	n	n	y	y
VD	Overall	1211	Nwadioha 2012	Nigeria	Central and Western Africa	2007	Clinic attendee with STI symptoms	Female	Mixed	50.0	0-60	26.0	NR		TV	Wet mount and culture	Genital fluid	52	100	120	700	0.171			99.9269	301.436	0.331503	0.280105	0.386654	y	y	y	u	u	u	y	n	y	y
VD	Overall	1254	Nwadioha 2011	Nigeria	Central and Western Africa	2007	Clinic attendee with STI symptoms	Female	NR	NR	0-60	NR	NR		BV	Amsel criteria	Genital fluid	51	98	260	1000	0.26			158.258	321.883	0.491662	0.439473	0.546553	y	n	n	n	u	u	y	y	y	y
VD	Overall	1254	Nwadioha 2011	Nigeria	Central and Western Africa	2007	Clinic attendee with STI symptoms	Female	NR	NR	0-60	NR	NR		CS	Gram stain and culture	Genital fluid	54.55	89.55	420	1000	0.42			122.711	171.398	0.715942	0.648688	0.781959	y	n	n	n	u	u	y	y	y	y
VD	Overall	1254	Nwadioha 2011	Nigeria	Central and Western Africa	2007	Clinic attendee with STI symptoms	Female	NR	NR	0-60	NR	NR		NG	Culture	Genital fluid	75.7	100	5	1000	0.005			5.93634	750.772	0.00790698	0.00287361	0.0154338	y	n	n	n	u	u	y	y	y	y
VD	Overall	1254	Nwadioha 2011	Nigeria	Central and Western Africa	2007	Clinic attendee with STI symptoms	Female	NR	NR	0-60	NR	NR		TV	Wet mount	Genital fluid	52	100	15	1000	0.015			15.9253	520.547	0.0305935	0.0175736	0.0471693	y	n	n	n	u	u	y	y	y	y
VD	Overall	1254	Nwadioha 2011	Nigeria	Central and Western Africa	2007	Clinic attendee with STI symptoms	Female	NR	NR	0-60	NR	NR		None			100	100	300	1000	0.3			297.233	989.942	0.300252	0.272799	0.328919	y	n	n	n	u	u	y	y	y	y
VD	Overall	1305	Nwadioha 2011	Nigeria	Central and Western Africa	2007	Clinic attendee with STI symptoms	Female	Mixed	50.0	0-60	NR	NR		BV	Nugent score	Genital fluid	87	95	196	700	0.28			132.616	470.931	0.281603	0.241456	0.323187	y	y	y	u	u	y	y	n	y	y
VD	Overall	386	Tine 2019	Senegal	Central and Western Africa	2008	Clinic attendee with STI symptoms	Female	NR	NR	18+	NR	NR		TV	Wet mount	Genital fluid	52	100	28	433	0.065	0.043	0.092	26.8174	209.545	0.127979	0.0861338	0.177373	y	y	n	u	u	y	n	n	y	y
VD	Overall	1423	Nwadioha 2010	Nigeria	Central and Western Africa	2008	Clinic attendee with STI symptoms	Female	Mixed	NR	0-60	NR	NR		CA	Germ tube	Genital fluid	98.9	98.5	708	2000	0.354			659.629	1893.1	0.348439	0.327587	0.370255	y	y	y	u	u	u	y	y	y	n
VD	Overall	1429	Nwadioha 2010	Nigeria	Central and Western Africa	2008	Clinic attendee with STI symptoms	Female	Mixed	NR	0-60	NR	NR		BV	Amsel criteria	Genital fluid	51	98	520	2000	0.26			301.122	613.731	0.490642	0.45183	0.531053	y	y	n	u	u	u	y	y	y	n
VD	Overall	1429	Nwadioha 2010	Nigeria	Central and Western Africa	2008	Clinic attendee with STI symptoms	Female	Mixed	NR	0-60	NR	NR		CS	Gram stain and culture	Genital fluid	54.55	89.55	840	2000	0.42			235.22	328.58	0.71587	0.667607	0.764502	y	y	n	u	u	u	y	y	y	n
VD	Overall	1429	Nwadioha 2010	Nigeria	Central and Western Africa	2008	Clinic attendee with STI symptoms	Female	Mixed	NR	0-60	NR	NR		NG	Culture	Genital fluid	75.7	100	10	2000	0.005			10.6427	1464.58	0.00726674	0.00358068	0.0119838	y	y	n	u	u	u	y	y	y	n
VD	Overall	1429	Nwadioha 2010	Nigeria	Central and Western Africa	2008	Clinic attendee with STI symptoms	Female	Mixed	NR	0-60	NR	NR		TV	Wet mount	Genital fluid	52	100	30	2000	0.015			28.9026	972.381	0.0297235	0.0201189	0.0412421	y	y	n	u	u	u	y	y	y	n
VD	Overall	1429	Nwadioha 2010	Nigeria	Central and Western Africa	2008	Clinic attendee with STI symptoms	Female	Mixed	NR	0-60	NR	NR		None			100	100	600	2000	0.3			604	2011.84	0.300222	0.280765	0.320603	y	y	n	u	u	u	y	y	y	n
VD	Overall	4601	Djohan 2012	Côte d'Ivoire	Central and Western Africa	2008	Clinic attendee with STI symptoms	Female	NR	NR	NR	NR	NR		CS	Wet mount and culture	Genital fluid	54.55	89.55	62	150	0.413			17.9997	25.5936	0.703291	0.528499	0.880696	n	y	n	y	u	n	y	n	y	y
VD	Overall	386	Tine 2019	Senegal	Central and Western Africa	2009	Clinic attendee with STI symptoms	Female	NR	NR	18+	NR	NR		TV	Wet mount	Genital fluid	52	100	41	994	0.041	0.029	0.055	42.0601	518.033	0.0811919	0.0596123	0.106427	y	y	n	u	u	y	n	n	y	y
VD	Overall	1117	Nwadioha 2013	Nigeria	Central and Western Africa	2009	Clinic attendee with STI symptoms	Female	NR	NR	0-60	NR	NR		CA	Germ tube	Genital fluid	98.9	98.5	412	1000	0.412			394.321	966.507	0.407985	0.376317	0.438501	n	y	n	u	u	n	y	n	y	y
VD	Overall	1117	Nwadioha 2013	Nigeria	Central and Western Africa	2009	Clinic attendee with STI symptoms	Female	NR	NR	0-60	NR	NR		CS	Gram stain and culture	Genital fluid	54.55	89.55	600	1000	0.6			125.483	126.61	0.991101	0.969071	0.999754	n	y	n	u	u	n	y	n	y	y
VD	Overall	1506	Okunlola 2009	Nigeria	Central and Western Africa	2009	IUD users; Clinic attendee with STI symptoms	Female	NR	NR	28-51	38.1	NR		BV	Nugent score	Genital fluid	87	95	16	24	0.667			11.3437	15.3989	0.736654	0.503768	0.945623	n	y	n	u	y	y	y	y	n	y
VD	Overall	1506	Okunlola 2009	Nigeria	Central and Western Africa	2009	IUD users; Clinic attendee with STI symptoms	Female	NR	NR	28-51	38.1	NR		CS	Culture	Genital fluid	67	66	8	24	0.333			1.33942	5.69513	0.235186	0.00938252	0.657742	n	y	n	u	y	y	y	y	n	y
VD	Overall	1506	Okunlola 2009	Nigeria	Central and Western Africa	2009	IUD users; Clinic attendee with STI symptoms	Female	NR	NR	28-51	38.1	NR		NG	Culture	Genital fluid	75.7	100	0	24	0			0.981218	19.3379	0.0507407	0.00129046	0.183557	n	y	n	u	y	y	y	y	n	y
VD	Overall	1506	Okunlola 2009	Nigeria	Central and Western Africa	2009	IUD users; Clinic attendee with STI symptoms	Female	NR	NR	28-51	38.1	NR		TV	Wet mount	Genital fluid	52	100	0	24	0			0.96375	13.1231	0.0734394	0.0015621	0.264873	n	y	n	u	y	y	y	y	n	y
VD	Overall	4600	Karou 2012	Burkina Faso	Central and Western Africa	2009	Clinic attendee with STI symptoms	Female	NR	NR	19-45	33.6	NR		CA	NAAT	Genital fluid	90.9	94.1	749	2000	0.3745			533.654	1436.6	0.371471	0.346224	0.396248	y	y	n	u	u	n	y	y	y	n
VD	Overall	386	Tine 2019	Senegal	Central and Western Africa	2010	Clinic attendee with STI symptoms	Female	NR	NR	18+	NR	NR		TV	Wet mount	Genital fluid	52	100	34	1075	0.032	0.022	0.044	33.8201	541.551	0.0624504	0.0436184	0.0838497	y	y	n	u	u	y	n	n	y	y
VD	Overall	386	Tine 2019	Senegal	Central and Western Africa	2011	Clinic attendee with STI symptoms	Female	NR	NR	18+	NR	NR		TV	Wet mount	Genital fluid	52	100	14	411	0.034	0.019	0.056	14.196	203.802	0.069656	0.0387177	0.10847	y	y	n	u	u	y	n	n	y	y
VD	Overall	998	Ibrahim 2014	Nigeria	Central and Western Africa	2011	Pregnant women; Clinic attendee with STI symptoms	Female	NR	NR	15-42	23.6	NR		BV	Amsel criteria and nugent score	Genital fluid	51	98	69	400	0.173			45.6039	145.229	0.314013	0.240454	0.391884	y	y	n	y	y	n	y	n	y	n
VD	Overall	1111	Ibrahim 2013	Nigeria	Central and Western Africa	2011	Pregnant women; Clinic attendee with STI symptoms	Female	NR	NR	15-42	23.6	NR		CA	Germ tube	Genital fluid	98.9	98.5	164	400	0.41			158.117	389.188	0.406274	0.357762	0.455696	y	y	n	y	y	n	y	n	y	n
VD	Overall	7114	Konate 2014	Côte d'Ivoire	Central and Western Africa	2011	Clinic attendee with STI symptoms	Female	NR	NR	NR	31.6	NR		CS	Wet mount and culture	Genital fluid	54.55	89.55	142	400	0.355			49.061	86.2256	0.568985	0.46691	0.675914	y	y	n	u	u	n	y	n	y	n
VD	Overall	378	Tine 2019	Senegal	Central and Western Africa	2013	Clinic attendee with STI symptoms	Female	NR	NR	18+	NR	NR		TV	Wet mount	Genital fluid	52	100	50	1257	0.039	0.029	0.052	47.7468	611.021	0.0781427	0.058376	0.10094	y	y	n	u	u	y	n	n	y	y
VD	Overall	346	Dela 2019	Ghana	Central and Western Africa	2014	Clinic attendee with STI symptoms	Female	NR	NR	18+	NR	NR		CT	NAAT	Urine	88.6	99.6	43	489	0.088			39.3542	405.694	0.0970047	0.0702558	0.127201	n	y	n	u	u	n	y	n	y	y
VD	Overall	346	Dela 2019	Ghana	Central and Western Africa	2014	Clinic attendee with STI symptoms	Female	NR	NR	18+	NR	NR		NG	NAAT	Urine	91.6	100	80	489	0.164			85.7592	476.051	0.180147	0.146345	0.218265	n	y	n	u	u	n	y	n	y	y
VD	Overall	3061	Nkwabong 2015	Cameroon	Central and Western Africa	2014	Women diagnosed with acute PID; Clinic attendee with STI symptoms	Female	NR	NR	15-48	29.0	NR		CT	DFA	Genital fluid	82	98.5	26	70	0.371			22.5671	50.4842	0.447013	0.316135	0.586475	n	y	n	u	u	y	y	y	n	y
VD	Overall	3061	Nkwabong 2015	Cameroon	Central and Western Africa	2014	Women diagnosed with acute PID; Clinic attendee with STI symptoms	Female	NR	NR	15-48	29.0	NR		NG	Culture	Genital fluid	75.7	100	1	70	0.014			1.92176	52.4259	0.0366566	0.00453793	0.101777	n	y	n	u	u	y	y	y	n	y
VD	Overall	3061	Nkwabong 2015	Cameroon	Central and Western Africa	2014	Women diagnosed with acute PID; Clinic attendee with STI symptoms	Female	NR	NR	15-48	29.0	NR		TV	Culture	Genital fluid	68.8	100	8	70	0.114			8.53959	46.9204	0.182002	0.0877421	0.304174	n	y	n	u	u	y	y	y	n	y
VD	Overall	4339	Asmah 2018	Ghana	Central and Western Africa	2014	Patients referred for investigation of STI symptoms; Clinic attendee with STI symptoms	Female	NR	NR	16-50	NR	NR		TV	NAAT	Genital fluid	95	98	38	54	0.703	0.571	0.806	32.3843	44.5189	0.727428	0.593321	0.853815	n	y	n	n	u	n	n	n	n	y
VD	Overall	2804	Konadu 2019	Ghana	Central and Western Africa	2015	Pregnant women	Female	NR	NR	12-54	NR	NR		BV	Nugent score	Genital fluid	87	95	87	214	0.406542			65.0367	148.901	0.436778	0.356556	0.515592	n	y	n	n	y	y	y	n	y	n
VD	Overall	2804	Konadu 2019	Ghana	Central and Western Africa	2015	Pregnant women	Female	NR	NR	12-54	NR	NR		CS	Wet mount	Genital fluid	54.55	89.55	81	214	0.378505			26.461	42.5021	0.622581	0.476135	0.774226	n	y	n	n	y	y	y	n	y	n
VD	Overall	2856	Odunvbun 2018	Nigeria	Central and Western Africa	2015	Infertile women attending gynaecological clinic	Female	NR	NR	20-43	NR	NR		CT	Rapid antigen test	Genital fluid	48	98	15	26	0.576923			10.5401	11.8194	0.891763	0.663897	0.996761	n	y	n	u	u	n	y	n	n	n
VD	Overall	3059	Oyeyipo 2015	Nigeria	Central and Western Africa	2015	Non-pregnant women; Clinic attendee with STI symptoms	Female	NR	NR	17-31	NR	NR		CS	Culture	Genital fluid	67	66	42	103	0.408			2.4159	10.4195	0.231863	0.0196677	0.509101	n	y	n	u	y	n	y	n	y	y
VD	Overall	278	Gadoth 2020	Democratic Republic of Congo	Central and Western Africa	2017	Pregnant women	Female	Mixed	NR	18+	NR	NR		TV	NAAT	Genital fluid	95	98	8	51	0.156863			7.0337	43.4868	0.161743	0.0670798	0.281253	n	y	y	n	u	n	y	n	n	n
VD	Overall	370	Aduloju 2019	Nigeria	Central and Western Africa	2017	Pregnant women; Clinic attendee with STI symptoms	Female	NR	NR	NR	NR	NR		BV	Amsel criteria or nugent score	Genital fluid	51	95	60	362	0.166			27.6126	108.071	0.255504	0.176543	0.341493	n	y	n	y	u	y	n	n	y	y
VD	Overall	485	Kashibu 2018	Nigeria	Central and Western Africa	2017	Pregnant women attending first ANC visit	Female	NR	NR	15-39	NR	NR		TV	Wet mount	Genital fluid	52	100	4	58	0.069			4.53695	28.3641	0.159954	0.0502058	0.324019	n	y	n	y	u	y	y	n	n	y
VD	Overall	4128	Van Binsbergen 1980	Kenya	Eastern Africa	1976	Clinic attendee with STI symptoms	Female	NR	NR	NR	24.7	NR		CA	Germ tube	Genital fluid	98.9	98.5	26	133	0.193			22.5525	118.456	0.190387	0.123428	0.263393	y	y	n	y	u	n	y	y	y	y
VD	Overall	4128	Van Binsbergen 1980	Kenya	Eastern Africa	1976	Clinic attendee with STI symptoms	Female	NR	NR	NR	24.7	NR		NG	Culture	Genital fluid	75.7	100	31	133	0.233			27.9921	89.3717	0.31321	0.219922	0.412856	y	y	n	y	u	n	y	y	y	y
VD	Overall	4128	Van Binsbergen 1980	Kenya	Eastern Africa	1976	Clinic attendee with STI symptoms	Female	NR	NR	NR	24.7	NR		TV	Wet mount	Genital fluid	52	100	32	133	0.24			22.3591	47.5409	0.470313	0.339102	0.614706	y	y	n	y	u	n	y	y	y	y
VD	Overall	2452	Mirza 1983	Kenya	Eastern Africa	1982	Clinic attendee with STI symptoms	Female	NR	NR	NR	23.0	NR		CA	Germ tube	Genital fluid	98.9	98.5	26	110	0.24			22.6309	97.5645	0.231958	0.154084	0.319336	y	y	n	y	y	n	y	y	y	y
VD	Overall	2452	Mirza 1983	Kenya	Eastern Africa	1982	Clinic attendee with STI symptoms	Female	NR	NR	NR	23.0	NR		CT	Culture	Genital fluid	63.4	100	4	58	0.07			4.91498	37.3339	0.131649	0.0477351	0.259184	y	y	n	y	y	n	y	y	y	y
VD	Overall	2452	Mirza 1983	Kenya	Eastern Africa	1982	Clinic attendee with STI symptoms	Female	NR	NR	NR	23.0	NR		NG	Culture	Genital fluid	75.7	100	32	122	0.26			28.803	82.042	0.351076	0.252899	0.456582	y	y	n	y	y	n	y	y	y	y
VD	Overall	2452	Mirza 1983	Kenya	Eastern Africa	1982	Clinic attendee with STI symptoms	Female	NR	NR	NR	23.0	NR		TV	Wet mount	Genital fluid	52	100	42	122	0.34			22.6201	33.8277	0.668684	0.516044	0.830674	y	y	n	y	y	n	y	y	y	y
VD	Overall	2142	Hanson 1996	Zambia	Eastern Africa	1991	Clinic attendee with STI symptoms	Female	Mixed	61.5	NR	24.7	NR		CS	Wet mount	Genital fluid	54.55	89.55	18	96	0.191			4.15756	20.4866	0.20294	0.0450249	0.388995	n	y	y	y	u	y	y	y	y	y
VD	Overall	2142	Hanson 1996	Zambia	Eastern Africa	1991	Clinic attendee with STI symptoms	Female	Mixed	61.5	NR	24.7	NR		CT	ELISA	Genital fluid	65	100	4	96	0.042			4.78183	61.1602	0.0781854	0.025495	0.153718	n	y	y	y	u	y	y	y	y	y
VD	Overall	2142	Hanson 1996	Zambia	Eastern Africa	1991	Clinic attendee with STI symptoms	Female	Mixed	61.5	NR	24.7	NR		NG	Culture	Genital fluid	75.7	100	14	85	0.16			14.5333	63.8466	0.227629	0.133736	0.33515	n	y	y	y	u	y	y	y	y	y
VD	Overall	2142	Hanson 1996	Zambia	Eastern Africa	1991	Clinic attendee with STI symptoms	Female	Mixed	61.5	NR	24.7	NR		TV	Wet mount	Genital fluid	52	100	19	96	0.198			14.4764	36.9011	0.392301	0.248439	0.56036	n	y	y	y	u	y	y	y	y	y
VD	Overall	2164	LeBacq 1993	Zimbabwe	Eastern Africa	1991	Non-pregnant women; Clinic attendee with STI symptoms	Female	Mixed	64.6	10+	NR	NR		CS	Culture	Genital fluid	67	66	27	65	0.42			2.16536	8.09421	0.26752	0.0181072	0.602855	y	y	y	y	n	y	y	y	n	y
VD	Overall	2164	LeBacq 1993	Zimbabwe	Eastern Africa	1991	Non-pregnant women; Clinic attendee with STI symptoms	Female	Mixed	64.6	10+	NR	NR		CT	ELISA	Genital fluid	65	100	10	65	0.15			10.3646	40.9607	0.253037	0.135361	0.396949	y	y	y	y	n	y	y	y	n	y
VD	Overall	2164	LeBacq 1993	Zimbabwe	Eastern Africa	1991	Non-pregnant women; Clinic attendee with STI symptoms	Female	Mixed	64.6	10+	NR	NR		NG	Culture	Genital fluid	75.7	100	11	65	0.17			10.6371	44.9396	0.236699	0.12595	0.368859	y	y	y	y	n	y	y	y	n	y
VD	Overall	2164	LeBacq 1993	Zimbabwe	Eastern Africa	1991	Non-pregnant women; Clinic attendee with STI symptoms	Female	Mixed	64.6	10+	NR	NR		TV	Culture	Genital fluid	68.8	100	25	65	0.39			19.0165	33.6149	0.565717	0.40401	0.737616	y	y	y	y	n	y	y	y	n	y
VD	Overall	2215	Harms 1994	Madagascar	Eastern Africa	1993	Clinic attendee with STI symptoms	Female	NR	NR	14-47	NR	NR		BV	Amsel criteria	Genital fluid	51	98	77	210	0.37			32.3249	45.5668	0.709397	0.577265	0.842425	y	y	y	n	y	y	n	y	y	y
VD	Overall	2215	Harms 1994	Madagascar	Eastern Africa	1993	Clinic attendee with STI symptoms	Female	NR	NR	14-47	NR	NR		CS	Culture	Genital fluid	67	66	67	210	0.32			1.40994	22.9745	0.0613698	0.00211162	0.1891	y	y	y	n	y	y	n	y	y	y
VD	Overall	2215	Harms 1994	Madagascar	Eastern Africa	1993	Clinic attendee with STI symptoms	Female	NR	NR	14-47	NR	NR		CT	DFA	Genital fluid	82	98.5	109	210	0.52			82.1975	131.188	0.626562	0.543803	0.707026	y	y	y	n	y	y	n	y	y	y
VD	Overall	2215	Harms 1994	Madagascar	Eastern Africa	1993	Clinic attendee with STI symptoms	Female	NR	NR	14-47	NR	NR		NG	Culture	Genital fluid	75.7	100	41	210	0.2			39.8013	152.058	0.261751	0.196312	0.335543	y	y	y	n	y	y	n	y	y	y
VD	Overall	2215	Harms 1994	Madagascar	Eastern Africa	1993	Clinic attendee with STI symptoms	Female	NR	NR	14-47	NR	NR		TV	Wet mount	Genital fluid	52	100	64	210	0.3			41.9353	71.1313	0.589549	0.480534	0.709579	y	y	y	n	y	y	n	y	y	y
VD	Overall	2215	Harms 1994	Madagascar	Eastern Africa	1993	Clinic attendee with STI symptoms	Female	NR	NR	14-47	NR	NR		None			100	100	14	210	0.07			14.7123	207.965	0.0707438	0.03955	0.108228	y	y	y	n	y	y	n	y	y	y
VD	Overall	3870	Meless 1997	Ethiopia	Eastern Africa	1993	Clinic attendee with STI symptoms	Female	NR	NR	15+	20.0	NR		NG	Culture	Genital fluid	75.7	100	21	123	0.171			21.1202	90.5862	0.233151	0.151378	0.328552	y	y	n	u	u	u	y	n	y	y
VD	Overall	1982	Mayaud 1997	Tanzania	Eastern Africa	1994	ANC attendee	Female	NR	NR	NR	NR	NR		NG	Culture	Genital fluid	75.7	100	3	51	0.0588235			4.06002	40.8611	0.0993615	0.0299591	0.207773	n	y	n	y	u	y	y	n	n	n
VD	Overall	1982	Mayaud 1997	Tanzania	Eastern Africa	1994	ANC attendee	Female	NR	NR	NR	NR	NR		TV	Wet mount	Genital fluid	52	100	31	51	0.607843			18.5628	19.837	0.935769	0.793856	0.997952	n	y	n	y	u	y	y	n	n	n
VD	Overall	1984	Thomas 1996	Kenya	Eastern Africa	1994	ANC attendee	Female	Mixed	NR	NR	NR	NR		BV	Amsel criteria	Genital fluid	51	98	9	53	0.169811			6.50311	19.6738	0.330547	0.149282	0.564246	n	y	y	y	y	n	y	y	n	n
VD	Overall	1984	Thomas 1996	Kenya	Eastern Africa	1994	ANC attendee	Female	Mixed	NR	NR	NR	NR		CS	Wet mount	Genital fluid	54.55	89.55	19	53	0.358491			6.81784	11.5726	0.589138	0.317625	0.874874	n	y	y	y	y	n	y	y	n	n
VD	Overall	1984	Thomas 1996	Kenya	Eastern Africa	1994	ANC attendee	Female	Mixed	NR	NR	NR	NR		TV	Wet mount	Genital fluid	52	100	15	53	0.283019			9.77404	17.4124	0.561325	0.345792	0.80334	n	y	y	y	y	n	y	y	n	n
VD	Overall	2006	Latif 1999	Zimbabwe	Eastern Africa	1995	Non-pregnant women; Clinic attendee with STI symptoms	Female	Mixed	53.6	NR	26.1	NR		CS	Gram stain	Genital fluid	54.55	89.55	163	467	0.349			55.6225	99.9255	0.55664	0.459827	0.654669	n	y	y	y	y	y	y	y	y	y
VD	Overall	2006	Latif 1999	Zimbabwe	Eastern Africa	1995	Non-pregnant women; Clinic attendee with STI symptoms	Female	Mixed	53.6	NR	26.1	NR		CT	ELISA	Genital fluid	65	100	37	467	0.079			37.0714	297.987	0.124406	0.089443	0.163852	n	y	y	y	y	y	y	y	y	y
VD	Overall	2006	Latif 1999	Zimbabwe	Eastern Africa	1995	Non-pregnant women; Clinic attendee with STI symptoms	Female	Mixed	53.6	NR	26.1	NR		NG	Culture	Genital fluid	75.7	100	45	467	0.096			44.7001	344.54	0.129738	0.0965467	0.168394	n	y	y	y	y	y	y	y	y	y
VD	Overall	2006	Latif 1999	Zimbabwe	Eastern Africa	1995	Non-pregnant women; Clinic attendee with STI symptoms	Female	Mixed	53.6	NR	26.1	NR		TV	Wet mount	Genital fluid	52	100	89	467	0.191			72.4743	196.453	0.368915	0.302768	0.437428	n	y	y	y	y	y	y	y	y	y
VD	Overall	2021	Gateau 1996	Madagascar	Eastern Africa	1995	Female sex workers attending routine consultation	Female	NR	NR	14-49	27.0	26.0		TV	Wet mount	Genital fluid	52	100	21	68	0.309			13.6277	22.5859	0.603373	0.4109	0.814181	n	n	n	y	y	y	y	n	n	n
VD	Overall	1962	Farina 2000	Comoros Islands	Eastern Africa	1996	Clinic attendee with STI symptoms	Female	NR	NR	NR	NR	NR		CA	Germ tube	Genital fluid	98.9	98.5	29	93	0.311828			29.6996	96.2649	0.30852	0.219894	0.402842	n	y	n	u	y	y	y	n	n	y
VD	Overall	1954	Fonck 2000	Kenya	Eastern Africa	1997	Non-pregnant women; Clinic attendee with STI symptoms	Female	Mixed	25.1	15-52	25.0	NR		BV	Amsel criteria	Genital fluid	51	98	28	287	0.1			18.0944	110.138	0.164288	0.101175	0.23719	n	y	y	y	u	y	y	y	y	y
VD	Overall	1954	Fonck 2000	Kenya	Eastern Africa	1997	Pregnant women; Clinic attendee with STI symptoms	Female	Mixed	19.5	16-41	23.0	NR		BV	Amsel criteria	Genital fluid	51	98	25	334	0.08			13.8984	118.397	0.117388	0.0643948	0.179993	n	y	y	y	u	y	y	y	y	y
VD	Overall	1954	Fonck 2000	Kenya	Eastern Africa	1997	Non-pregnant women; Clinic attendee with STI symptoms	Female	Mixed	25.1	15-52	25.0	NR		CS	Gram stain	Genital fluid	54.55	89.55	132	287	0.46			28.8114	35.6717	0.807684	0.677988	0.939442	n	y	y	y	u	y	y	y	y	y
VD	Overall	1954	Fonck 2000	Kenya	Eastern Africa	1997	Pregnant women; Clinic attendee with STI symptoms	Female	Mixed	19.5	16-41	23.0	NR		CS	Gram stain	Genital fluid	54.55	89.55	182	334	0.55			32.6032	34.2994	0.950547	0.861334	0.998178	n	y	y	y	u	y	y	y	y	y
VD	Overall	1954	Fonck 2000	Kenya	Eastern Africa	1997	Non-pregnant women; Clinic attendee with STI symptoms	Female	Mixed	25.1	15-52	25.0	NR		CT	NAAT	Genital fluid	88.6	99.6	22	287	0.08			20.4587	239.608	0.0853843	0.0532931	0.123991	n	y	y	y	u	y	y	y	y	y
VD	Overall	1954	Fonck 2000	Kenya	Eastern Africa	1997	Pregnant women; Clinic attendee with STI symptoms	Female	Mixed	19.5	16-41	23.0	NR		CT	NAAT	Genital fluid	88.6	99.6	36	334	0.11			33.3343	277.329	0.120198	0.0836921	0.161771	n	y	y	y	u	y	y	y	y	y
VD	Overall	1954	Fonck 2000	Kenya	Eastern Africa	1997	Non-pregnant women; Clinic attendee with STI symptoms	Female	Mixed	25.1	15-52	25.0	NR		NG	Culture	Genital fluid	75.7	100	34	287	0.12			33.271	208.356	0.159684	0.113163	0.212499	n	y	y	y	u	y	y	y	y	y
VD	Overall	1954	Fonck 2000	Kenya	Eastern Africa	1997	Pregnant women; Clinic attendee with STI symptoms	Female	Mixed	19.5	16-41	23.0	NR		NG	Culture	Genital fluid	75.7	100	10	334	0.03			10.5476	245.551	0.0429549	0.0212845	0.0728188	n	y	y	y	u	y	y	y	y	y
VD	Overall	1954	Fonck 2000	Kenya	Eastern Africa	1997	Non-pregnant women; Clinic attendee with STI symptoms	Female	Mixed	25.1	15-52	25.0	NR		TV	Wet mount	Genital fluid	52	100	59	287	0.21			46.541	116.68	0.398878	0.314942	0.491224	n	y	y	y	u	y	y	y	y	y
VD	Overall	1954	Fonck 2000	Kenya	Eastern Africa	1997	Pregnant women; Clinic attendee with STI symptoms	Female	Mixed	19.5	16-41	23.0	NR		TV	Wet mount	Genital fluid	52	100	86	334	0.26			61.0166	122.629	0.49757	0.411549	0.587589	n	y	y	y	u	y	y	y	y	y
VD	Overall	1954	Fonck 2000	Kenya	Eastern Africa	1997	Non-pregnant women; Clinic attendee with STI symptoms	Female	Mixed	25.1	15-52	25.0	NR		None			100	100	82	287	0.3			80.3765	279.68	0.287387	0.236864	0.34188	n	y	y	y	u	y	y	y	y	y
VD	Overall	1954	Fonck 2000	Kenya	Eastern Africa	1997	Pregnant women; Clinic attendee with STI symptoms	Female	Mixed	19.5	16-41	23.0	NR		None			100	100	90	334	0.27			90.9729	336.448	0.270392	0.223282	0.318257	n	y	y	y	u	y	y	y	y	y
VD	Overall	1632	Msuya 2006	Tanzania	Eastern Africa	1999	Women attending ANC, familly planning, or child health	Female	NR	NR	16-46	27.0	NR		TV	Wet mount	Genital fluid	52	100	57	205	0.278			36.5347	67.7639	0.539147	0.42697	0.665264	n	y	n	u	y	y	y	n	y	n
VD	Overall	1733	Mbizvo 2004	Zimbabwe	Eastern Africa	1999	Women attending ANC, familly planning, or child health	Female	Mixed	NR	15-49	NR	NR		BV	Amsel criteria	Genital fluid	51	98	49	70	0.7			31.4343	32.5235	0.966509	0.885088	0.999041	n	y	y	y	y	y	y	n	n	n
VD	Overall	3715	Msuya 2002	Tanzania	Eastern Africa	1999	Women attending ANC, familly planning, or child health	Female	NR	NR	16-46	NR	NR		CT	ELISA	Genital fluid	65	100	5	103	0.0485437			6.21342	70.6418	0.0879567	0.03423	0.164515	n	y	n	u	y	y	y	n	y	n
VD	Overall	1714	Pickering 2005	Uganda	Eastern Africa	2000	Clinic attendee with STI symptoms	Female	Mixed	NR	15+	NR	NR		BV	Nugent score	Genital fluid	87	95	101	206	0.490291			77.1175	144.06	0.535316	0.456547	0.617404	y	y	y	u	y	y	y	y	y	n
VD	Overall	1714	Pickering 2005	Uganda	Eastern Africa	2000	Clinic attendee with STI symptoms	Female	Mixed	NR	15+	NR	NR		CS	Gram stain	Genital fluid	54.55	89.55	52	206	0.252427			16.8032	49.7253	0.33792	0.210237	0.47271	y	y	y	u	y	y	y	y	y	n
VD	Overall	1714	Pickering 2005	Uganda	Eastern Africa	2000	Clinic attendee with STI symptoms	Female	Mixed	NR	15+	NR	NR		CT	NAAT	Genital fluid	88.6	99.6	1	206	0.00485437			1.34997	165.523	0.00815576	0.000288333	0.0262328	y	y	y	u	y	y	y	y	y	n
VD	Overall	1714	Pickering 2005	Uganda	Eastern Africa	2000	Clinic attendee with STI symptoms	Female	Mixed	NR	15+	NR	NR		NG	NAAT	Genital fluid	93.3	99.2	16	206	0.0776699			14.0095	175.111	0.0800036	0.0443225	0.124261	y	y	y	u	y	y	y	y	y	n
VD	Overall	1714	Pickering 2005	Uganda	Eastern Africa	2000	Clinic attendee with STI symptoms	Female	Mixed	NR	15+	NR	NR		TV	Culture	Genital fluid	68.8	100	53	206	0.257282			46.9878	124.782	0.376559	0.294313	0.46517	y	y	y	u	y	y	y	y	y	n
VD	Overall	1714	Pickering 2005	Uganda	Eastern Africa	2000	Clinic attendee with STI symptoms	Female	Mixed	NR	15+	NR	NR		None			100	100	58	206	0.281			57.3266	202.02	0.283766	0.223586	0.346863	y	y	y	u	y	y	y	y	y	n
VD	Overall	1735	Wolday 2004	Ethiopia	Eastern Africa	2001	Clinic attendee with STI symptoms	Female	Mixed	NR	17-51	NR	NR		BV	Nugent score	Genital fluid	87	95	22	87	0.253			15.0315	59.0721	0.25446	0.151301	0.371253	n	y	y	y	y	y	y	y	n	y
VD	Overall	1735	Wolday 2004	Ethiopia	Eastern Africa	2001	Clinic attendee with STI symptoms	Female	Mixed	NR	17-51	NR	NR		CT	NAAT	Genital fluid	88.6	99.6	1	87	0.012			1.56417	71.4609	0.0218884	0.000783026	0.064576	n	y	y	y	y	y	y	y	n	y
VD	Overall	1735	Wolday 2004	Ethiopia	Eastern Africa	2001	Clinic attendee with STI symptoms	Female	Mixed	NR	17-51	NR	NR		TV	Wet mount	Genital fluid	52	100	1	87	0.012			1.94574	45.1993	0.0430482	0.00510127	0.116867	n	y	y	y	y	y	y	y	n	y
VD	Overall	1636	Namkinga 2005	Tanzania	Eastern Africa	2002	Clinic attendee with STI symptoms	Female	Mixed	NR	NR	NR	NR		CS	Gram stain and culture	Genital fluid	54.55	89.55	97	177	0.548			23.7872	25.4644	0.934133	0.81537	0.997104	y	y	y	u	y	y	y	n	y	y
VD	Overall	1372	Msuya 2009	Tanzania	Eastern Africa	2003	Women attending routine ANC in third trimester; Clinic attendee with STI symptoms	Female	Mixed	NR	14-43	NR	NR		BV	Amsel criteria	Genital fluid	51	98	266	553	0.481013			41.9078	44.8903	0.933561	0.854914	0.993916	n	y	n	u	u	y	y	y	y	n
VD	Overall	1372	Msuya 2009	Tanzania	Eastern Africa	2003	Women attending routine ANC in third trimester; Clinic attendee with STI symptoms	Female	Mixed	NR	14-43	NR	NR		CS	Gram stain	Genital fluid	54.55	89.55	111	553	0.200723			25.6024	115.903	0.220894	0.147106	0.299037	n	y	n	u	u	y	y	y	y	n
VD	Overall	1372	Msuya 2009	Tanzania	Eastern Africa	2003	Women attending routine ANC in third trimester; Clinic attendee with STI symptoms	Female	Mixed	NR	14-43	NR	NR		TV	Wet mount	Genital fluid	52	100	69	553	0.124774			63.8658	263.629	0.242256	0.192011	0.295219	n	y	n	u	u	y	y	y	y	n
VD	Overall	3422	Muvunyi 2009	Rwanda	Eastern Africa	2007	Clinic attendee with STI symptoms	Female	NR	NR	16-57	NR	NR		TV	Wet mount	Genital fluid	52	100	2	72	0.0277778			2.84215	36.817	0.0771967	0.0159632	0.184256	y	y	n	y	n	n	y	n	n	n
VD	Overall	1208	Vandepitte 2012	Uganda	Eastern Africa	2009	Female sex workers or entertainment facility workers	Female	Mixed	NR	NR	NR	NR		MG	NAAT	Genital fluid	93.3	97.6	84	617	0.136143			55.7326	449.157	0.124083	0.0958952	0.155109	n	y	y	y	y	y	y	n	y	n
VD	Overall	473	Chirenje 2018	Zimbabwe	Eastern Africa	2015	Clinic attendee with STI symptoms	Female	Mixed	40.5	18-53	27.6	26.0		BV	Nugent score	Genital fluid	87	95	49	198	0.247475			32.8829	134.548	0.244395	0.173716	0.316433	y	y	y	y	y	y	y	y	y	y
VD	Overall	473	Chirenje 2018	Zimbabwe	Eastern Africa	2015	Clinic attendee with STI symptoms	Female	Mixed	40.5	18-53	27.6	26.0		CT	NAAT	Genital fluid	88.6	99.6	28	200	0.14			28.0961	177.515	0.158275	0.109424	0.21466	y	y	y	y	y	y	y	y	y	y
VD	Overall	473	Chirenje 2018	Zimbabwe	Eastern Africa	2015	Clinic attendee with STI symptoms	Female	Mixed	40.5	18-53	27.6	26.0		MG	NAAT	Genital fluid	93.3	97.6	14	200	0.07			7.01085	127.319	0.0550654	0.0196495	0.0987864	y	y	y	y	y	y	y	y	y	y
VD	Overall	473	Chirenje 2018	Zimbabwe	Eastern Africa	2015	Clinic attendee with STI symptoms	Female	Mixed	40.5	18-53	27.6	26.0		NG	NAAT	Genital fluid	93.3	99.2	48	200	0.24			42.464	166.818	0.254553	0.191053	0.321598	y	y	y	y	y	y	y	y	y	y
VD	Overall	473	Chirenje 2018	Zimbabwe	Eastern Africa	2015	Clinic attendee with STI symptoms	Female	Mixed	40.5	18-53	27.6	26.0		TV	NAAT	Genital fluid	95	98	38	200	0.19			32.4729	174.11	0.186508	0.131667	0.245278	y	y	y	y	y	y	y	y	y	y
VD	Overall	473	Chirenje 2018	Zimbabwe	Eastern Africa	2015	Clinic attendee with STI symptoms	Female	Mixed	40.5	18-53	27.6	26.0		None			100	100	110	200	0.55			112.152	204.366	0.548777	0.480355	0.616489	y	y	y	y	y	y	y	y	y	y
VD	Overall	691	Nabweyambo 2017	Uganda	Eastern Africa	2015	Clinic attendee with STI symptoms	Female	NR	NR	18-60	NR	NR		TV	NAAT	Genital fluid	95	98	10	125	0.08			6.77827	95.0336	0.071325	0.0269417	0.128826	n	y	n	y	u	n	y	n	y	y
VD	Overall	385	Verwijs 2019	Rwanda	Eastern Africa	2017	Women at risk of STI acquisition	Female	Mixed	NR	18+	NR	NR		CA	NAAT	Genital fluid	90.9	94.1	25	138	0.181			13.0476	86.8431	0.150243	0.0820031	0.229316	n	y	y	n	u	y	y	y	y	y
VD	Overall	385	Verwijs 2019	Rwanda	Eastern Africa	2017	Women at risk of STI acquisition	Female	Mixed	NR	18+	NR	NR		TV	NAAT	Genital fluid	95	98	34	138	0.246			29.4901	119.801	0.246159	0.172724	0.325381	n	y	y	n	u	y	y	y	y	y
VD	Overall	145	Wall 2021	Rwanda	Eastern Africa	2018	Clinic attendee with STI symptoms	Female	Mixed	NR	NR	NR	NR		CT	NAAT	Genital fluid	88.6	99.6	78	475	0.16			72.8638	397.169	0.183458	0.147401	0.222504	y	y	y	n	u	y	y	n	y	y
VD	Overall	145	Wall 2021	Rwanda	Eastern Africa	2018	Clinic attendee with STI symptoms	Female	Mixed	NR	NR	NR	NR		NG	NAAT	Genital fluid	93.3	99.2	123	475	0.26			122.124	448.326	0.272401	0.231557	0.314273	y	y	y	n	u	y	y	n	y	y
VD	Overall	276	Connolly 2020	Zambia	Eastern Africa	2018	Female sex workers or single mothers with children under the age of 5	Female	Mixed	NR	18-45	NR	NR		CT	NAAT	Genital fluid	88.6	99.6	41	361	0.113573			38.3172	302.346	0.126733	0.091379	0.166304	n	y	y	n	u	y	y	n	y	n
VD	Overall	276	Connolly 2020	Zambia	Eastern Africa	2018	Female sex workers or single mothers with children under the age of 5	Female	Mixed	NR	18-45	NR	NR		NG	NAAT	Genital fluid	93.3	99.2	28	361	0.0775623			22.7395	293.622	0.0774449	0.049294	0.110495	n	y	y	n	u	y	y	n	y	n
VD	Overall	153	Zenebe 2021	Ethiopia	Eastern Africa	2020	Pregnant women	Female	NR	NR	NR	NR	NR		CT	NAAT	Genital fluid	88.6	99.6	19	59	0.322			18.6457	50.9603	0.365888	0.240107	0.504707	n	y	n	y	u	n	y	y	n	y
VD	Overall	153	Zenebe 2021	Ethiopia	Eastern Africa	2020	Pregnant women	Female	NR	NR	NR	NR	NR		NG	NAAT	Genital fluid	93.3	99.2	9	59	0.153			8.82632	52.88	0.166912	0.078767	0.279349	n	y	n	y	u	n	y	y	n	y
VD	Overall	153	Zenebe 2021	Ethiopia	Eastern Africa	2020	Pregnant women	Female	NR	NR	NR	NR	NR		TV	NAAT	Genital fluid	95	98	8	59	0.136			6.99085	51.2929	0.136293	0.0545148	0.236604	n	y	n	y	u	n	y	y	n	y
VD	Overall	7367	Sarenje 2022	Zambia	Eastern Africa	2020	Clinic attendee with STI symptoms	Female	Mixed	NR	15-54	NR	NR		NG	Culture	Genital fluid	75.7	100	33	340	0.0970588			34.2711	261.619	0.130996	0.0926055	0.174502	n	n	y	u	u	y	y	n	y	n
VD	Overall	13	AhmedAliyi 2022	Ethiopia	Eastern Africa	2021	Pregnant women	Female	NR	NR	17-43	NR	NR		BV	Amsel criteria and nugent score	Genital fluid	51	98	36	94	0.382979			13.9887	18.7059	0.747824	0.554075	0.951745	n	y	n	u	u	y	y	n	n	n
VD	Overall	4110	Rubin 1980	South Africa	Southern Africa	1978	Pregnant women; Clinic attendee with STI symptoms	Female	NR	NR	NR	NR	NR		CA	Germ tube	Genital fluid	98.9	98.5	100	330	0.30303			95.7859	323.053	0.296502	0.246004	0.347099	n	n	n	u	u	y	y	y	y	n
VD	Overall	4110	Rubin 1980	South Africa	Southern Africa	1978	Pregnant women; Clinic attendee with STI symptoms	Female	NR	NR	NR	NR	NR		NG	Culture	Genital fluid	75.7	100	2	330	0.00606061			2.86511	239.486	0.0119636	0.00240405	0.0282156	n	n	n	u	u	y	y	y	y	n
VD	Overall	4110	Rubin 1980	South Africa	Southern Africa	1978	Pregnant women; Clinic attendee with STI symptoms	Female	NR	NR	NR	NR	NR		TV	Wet mount	Genital fluid	52	100	65	330	0.19697			51.3799	134.582	0.381773	0.304502	0.46909	n	n	n	u	u	y	y	y	y	n
VD	Overall	4110	Rubin 1980	South Africa	Southern Africa	1978	Pregnant women; Clinic attendee with STI symptoms	Female	NR	NR	NR	NR	NR		None			100	100	178	330	0.54			178.563	331.194	0.539149	0.485081	0.593161	n	n	n	u	u	y	y	y	y	n
VD	Overall	4108	Hoosen 1981	South Africa	Southern Africa	1981	Pregnant women; Clinic attendee with STI symptoms	Female	NR	NR	NR	NR	NR		CS	Culture	Genital fluid	67	66	38	127	0.31			1.39165	19.6548	0.0708046	0.00261314	0.212759	n	y	n	n	y	n	y	y	y	n
VD	Overall	4108	Hoosen 1981	South Africa	Southern Africa	1981	Pregnant women; Clinic attendee with STI symptoms	Female	NR	NR	NR	NR	NR		NG	Culture	Genital fluid	75.7	100	10	127	0.09			10.8523	95.897	0.113166	0.0587482	0.184006	n	y	n	n	y	n	y	y	y	n
VD	Overall	4108	Hoosen 1981	South Africa	Southern Africa	1981	Pregnant women; Clinic attendee with STI symptoms	Female	NR	NR	NR	NR	NR		TV	Wet mount	Genital fluid	52	100	60	127	0.47			19.561	22.0691	0.886352	0.741855	0.990867	n	y	n	n	y	n	y	y	y	n
VD	Overall	2062	Schneider 1998	South Africa	Southern Africa	1994	Family planning attendee	Female	NR	NR	NR	NR	NR		TV	Wet mount	Genital fluid	52	100	95	183	0.519126			28.5945	30.3474	0.94224	0.84041	0.997268	n	y	n	y	u	y	y	n	y	n
VD	Overall	3871	Hoosen 1997	South Africa	Southern Africa	1997	Clinic attendee with STI symptoms	Female	Mixed	15.0	NR	28.0	NR		BV	Amsel criteria	Genital fluid	51	98	21	60	0.35			9.95066	14.6374	0.679809	0.447237	0.928295	y	y	y	u	u	n	y	y	n	n
VD	Overall	3871	Hoosen 1997	South Africa	Southern Africa	1997	Clinic attendee with STI symptoms	Female	Mixed	15.0	NR	28.0	NR		CS	Culture	Genital fluid	67	66	3	60	0.15			0.994116	26.9422	0.0368981	0.000888875	0.128621	y	y	y	u	u	n	y	y	n	n
VD	Overall	3871	Hoosen 1997	South Africa	Southern Africa	1997	Clinic attendee with STI symptoms	Female	Mixed	15.0	NR	28.0	NR		CT	DFA	Genital fluid	82	98.5	12	60	0.2			10.6342	43.707	0.243307	0.129822	0.382672	y	y	y	u	u	n	y	y	n	n
VD	Overall	3871	Hoosen 1997	South Africa	Southern Africa	1997	Clinic attendee with STI symptoms	Female	Mixed	15.0	NR	28.0	NR		NG	Culture	Genital fluid	75.7	100	7	60	0.11			7.26127	42.5588	0.170617	0.0764441	0.298392	y	y	y	u	u	n	y	y	n	n
VD	Overall	3871	Hoosen 1997	South Africa	Southern Africa	1997	Clinic attendee with STI symptoms	Female	Mixed	15.0	NR	28.0	NR		TV	Culture	Genital fluid	68.8	100	9	60	0.15			9.86213	42.0226	0.234686	0.121149	0.377225	y	y	y	u	u	n	y	y	n	n
VD	Overall	1902	Moodley 2002	South Africa	Southern Africa	2000	Clinic attendee with STI symptoms	Female	Mixed	55.7	NR	NR	NR		BV	Nugent score	Genital fluid	87	95	481	696	0.69			285.493	365.469	0.78117	0.737317	0.822224	y	y	y	n	u	u	y	y	y	y
VD	Overall	1902	Moodley 2002	South Africa	Southern Africa	2000	Clinic attendee with STI symptoms	Female	Mixed	55.7	NR	NR	NR		CT	DFA	Genital fluid	82	98.5	74	696	0.11			54.7726	477.668	0.114667	0.0880906	0.144667	y	y	y	n	u	u	y	y	y	y
VD	Overall	1902	Moodley 2002	South Africa	Southern Africa	2000	Clinic attendee with STI symptoms	Female	Mixed	55.7	NR	NR	NR		NG	Culture	Genital fluid	75.7	100	86	696	0.12			85.3398	519.29	0.164339	0.13315	0.198405	y	y	y	n	u	u	y	y	y	y
VD	Overall	1902	Moodley 2002	South Africa	Southern Africa	2000	Clinic attendee with STI symptoms	Female	Mixed	55.7	NR	NR	NR		TV	Culture	Genital fluid	68.8	100	205	696	0.29			163.2	380.328	0.429103	0.381141	0.480386	y	y	y	n	u	u	y	y	y	y
VD	Overall	1593	Romoren 2007	Botswana	Southern Africa	2001	ANC attendee	Female	NR	NR	15-43	NR	NR		BV	Nugent score	Genital fluid	87	95	50	308	0.162338			25.1941	179.794	0.140127	0.0930338	0.191629	n	y	n	n	u	y	y	n	y	n
VD	Overall	1593	Romoren 2007	Botswana	Southern Africa	2001	ANC attendee	Female	NR	NR	15-43	NR	NR		TV	Wet mount	Genital fluid	52	100	64	308	0.207792			44.973	111.607	0.402959	0.319011	0.499384	n	y	n	n	u	y	y	n	y	n
VD	Overall	9999	NICD 2023	South Africa	Southern Africa	2006	Clinic attendee with STI symptoms	Female	Mixed	44.9	12-57	30.2	29.0		BV	Nugent score	Genital fluid	87	95	84	226	0.371681			62.7268	159.159	0.394115	0.31946	0.470968	y	y	y	y	y	y	y	y	y	y
VD	Overall	9999	NICD 2023	South Africa	Southern Africa	2006	Clinic attendee with STI symptoms	Female	Mixed	44.9	12-57	30.2	29.0		CT	NAAT	Genital fluid	88.6	99.6	22	236	0.0932203			22.5449	214.343	0.105181	0.0673702	0.150107	y	y	y	y	y	y	y	y	y	y
VD	Overall	9999	NICD 2023	South Africa	Southern Africa	2006	Clinic attendee with STI symptoms	Female	Mixed	44.9	12-57	30.2	29.0		MG	NAAT	Genital fluid	93.3	97.6	18	235	0.0765957			9.66701	156.797	0.0616529	0.0273553	0.101931	y	y	y	y	y	y	y	y	y	y
VD	Overall	9999	NICD 2023	South Africa	Southern Africa	2006	Clinic attendee with STI symptoms	Female	Mixed	44.9	12-57	30.2	29.0		NG	NAAT	Genital fluid	93.3	99.2	17	236	0.0720339			15.0094	205.723	0.0729593	0.0404622	0.111598	y	y	y	y	y	y	y	y	y	y
VD	Overall	9999	NICD 2023	South Africa	Southern Africa	2006	Clinic attendee with STI symptoms	Female	Mixed	44.9	12-57	30.2	29.0		TV	NAAT	Genital fluid	95	98	76	236	0.322034			64.2172	196.799	0.326308	0.262375	0.392433	y	y	y	y	y	y	y	y	y	y
VD	Overall	9999	NICD 2023	South Africa	Southern Africa	2006	Clinic attendee with STI symptoms	Female	Mixed	44.9	12-57	30.2	29.0		None			100	100	84	239	0.351464			87.5634	248.5	0.352368	0.294517	0.414283	y	y	y	y	y	y	y	y	y	y
VD	Overall	9999	NICD 2023	South Africa	Southern Africa	2007	Clinic attendee with STI symptoms	Female	Mixed	49.7	15-65	29.7	29.0		BV	Nugent score	Genital fluid	87	95	126	311	0.405145			91.0779	209.9	0.433911	0.368523	0.501578	y	y	y	y	y	y	y	y	y	y
VD	Overall	9999	NICD 2023	South Africa	Southern Africa	2007	Clinic attendee with STI symptoms	Female	Mixed	49.7	15-65	29.7	29.0		CS	Gram stain	Genital fluid	54.55	89.55	70	281	0.24911			21.1977	63.8503	0.331992	0.220345	0.449464	y	y	y	y	y	y	y	y	y	y
VD	Overall	9999	NICD 2023	South Africa	Southern Africa	2007	Clinic attendee with STI symptoms	Female	Mixed	49.7	15-65	29.7	29.0		CT	NAAT	Genital fluid	88.6	99.6	50	332	0.150602			48.6119	288.17	0.168692	0.127892	0.215087	y	y	y	y	y	y	y	y	y	y
VD	Overall	9999	NICD 2023	South Africa	Southern Africa	2007	Clinic attendee with STI symptoms	Female	Mixed	49.7	15-65	29.7	29.0		MG	NAAT	Genital fluid	93.3	97.6	25	331	0.0755287			13.0047	219.497	0.0592475	0.0312932	0.0925742	y	y	y	y	y	y	y	y	y	y
VD	Overall	9999	NICD 2023	South Africa	Southern Africa	2007	Clinic attendee with STI symptoms	Female	Mixed	49.7	15-65	29.7	29.0		NG	NAAT	Genital fluid	93.3	99.2	52	332	0.156627			47.7678	293.148	0.162948	0.122622	0.207946	y	y	y	y	y	y	y	y	y	y
VD	Overall	9999	NICD 2023	South Africa	Southern Africa	2007	Clinic attendee with STI symptoms	Female	Mixed	49.7	15-65	29.7	29.0		TV	NAAT	Genital fluid	95	98	103	330	0.312121			91.4711	290.135	0.315271	0.263899	0.370344	y	y	y	y	y	y	y	y	y	y
VD	Overall	9999	NICD 2023	South Africa	Southern Africa	2007	Clinic attendee with STI symptoms	Female	Mixed	49.7	15-65	29.7	29.0		None			100	100	76	335	0.226866			80.0291	350.23	0.228504	0.185733	0.274061	y	y	y	y	y	y	y	y	y	y
VD	Overall	9999	NICD 2023	South Africa	Southern Africa	2008	Clinic attendee with STI symptoms	Female	Mixed	51.9	16-58	28.6	26.5		BV	Nugent score	Genital fluid	87	95	149	397	0.375315			110.91	278.628	0.398058	0.343414	0.458513	y	y	y	y	y	y	y	y	y	y
VD	Overall	9999	NICD 2023	South Africa	Southern Africa	2008	Clinic attendee with STI symptoms	Female	Mixed	51.9	16-58	28.6	26.5		CS	Gram stain	Genital fluid	54.55	89.55	107	396	0.270202			34.2789	90.6641	0.378087	0.2808	0.481246	y	y	y	y	y	y	y	y	y	y
VD	Overall	9999	NICD 2023	South Africa	Southern Africa	2008	Clinic attendee with STI symptoms	Female	Mixed	51.9	16-58	28.6	26.5		CT	NAAT	Genital fluid	88.6	99.6	60	402	0.149254			54.1384	324.51	0.166831	0.129054	0.209217	y	y	y	y	y	y	y	y	y	y
VD	Overall	9999	NICD 2023	South Africa	Southern Africa	2008	Clinic attendee with STI symptoms	Female	Mixed	51.9	16-58	28.6	26.5		MG	NAAT	Genital fluid	93.3	97.6	37	402	0.0920398			20.7102	270.282	0.0766244	0.0472699	0.109318	y	y	y	y	y	y	y	y	y	y
VD	Overall	9999	NICD 2023	South Africa	Southern Africa	2008	Clinic attendee with STI symptoms	Female	Mixed	51.9	16-58	28.6	26.5		NG	NAAT	Genital fluid	93.3	99.2	60	402	0.149254			51.5715	333.703	0.154543	0.117893	0.194719	y	y	y	y	y	y	y	y	y	y
VD	Overall	9999	NICD 2023	South Africa	Southern Africa	2008	Clinic attendee with STI symptoms	Female	Mixed	51.9	16-58	28.6	26.5		TV	NAAT	Genital fluid	95	98	90	402	0.223881			78.5308	355.56	0.220865	0.179227	0.266115	y	y	y	y	y	y	y	y	y	y
VD	Overall	9999	NICD 2023	South Africa	Southern Africa	2008	Clinic attendee with STI symptoms	Female	Mixed	51.9	16-58	28.6	26.5		None			100	100	93	405	0.22963			94.8547	411.389	0.230572	0.191943	0.272542	y	y	y	y	y	y	y	y	y	y
VD	Overall	1352	DeJongh 2010	South Africa	Southern Africa	2010	Women presenting for termination of pregnancy	Female	NR	NR	13-41	NR	NR		CT	NAAT	Genital fluid	88.6	99.6	23	146	0.157534			21.0107	117.733	0.178461	0.115646	0.252845	n	y	n	u	y	y	y	y	y	y
VD	Overall	1352	DeJongh 2010	South Africa	Southern Africa	2010	Women presenting for termination of pregnancy	Female	NR	NR	13-41	NR	NR		NG	NAAT	Genital fluid	93.3	99.2	6	146	0.0410959			5.09589	120.097	0.0424315	0.0127689	0.0832654	n	y	n	u	y	y	y	y	y	y
VD	Overall	1352	DeJongh 2010	South Africa	Southern Africa	2010	Women presenting for termination of pregnancy	Female	NR	NR	13-41	NR	NR		TV	Culture and NAAT	Genital fluid	68.8	100	18	146	0.123288			18.3429	97.9669	0.187236	0.116775	0.270861	n	y	n	u	y	y	y	y	y	y
VD	Overall	1352	DeJongh 2010	South Africa	Southern Africa	2010	Women presenting for termination of pregnancy	Female	NR	NR	13-41	NR	NR		None			100	100	106	146	0.726027			104.687	144.834	0.722804	0.649146	0.79047	n	y	n	u	y	y	y	y	y	y
VD	Overall	9999	NICD 2023	South Africa	Southern Africa	2010	Clinic attendee with STI symptoms	Female	Mixed	48.0	15-60	30.0	28.0		BV	Nugent score	Genital fluid	87	95	181	445	0.406742			134.8	309.347	0.435758	0.380905	0.492629	y	y	y	y	y	y	y	y	y	y
VD	Overall	9999	NICD 2023	South Africa	Southern Africa	2010	Clinic attendee with STI symptoms	Female	Mixed	48.0	15-60	30.0	28.0		CS	Gram stain	Genital fluid	54.55	89.55	121	445	0.27191			39.8955	104.241	0.382724	0.292395	0.477231	y	y	y	y	y	y	y	y	y	y
VD	Overall	9999	NICD 2023	South Africa	Southern Africa	2010	Clinic attendee with STI symptoms	Female	Mixed	48.0	15-60	30.0	28.0		CT	NAAT	Genital fluid	88.6	99.6	64	446	0.143498			57.3311	358.301	0.160008	0.124118	0.199971	y	y	y	y	y	y	y	y	y	y
VD	Overall	9999	NICD 2023	South Africa	Southern Africa	2010	Clinic attendee with STI symptoms	Female	Mixed	48.0	15-60	30.0	28.0		MG	NAAT	Genital fluid	93.3	97.6	54	446	0.121076			38.9617	359.009	0.108526	0.0778657	0.142381	y	y	y	y	y	y	y	y	y	y
VD	Overall	9999	NICD 2023	South Africa	Southern Africa	2010	Clinic attendee with STI symptoms	Female	Mixed	48.0	15-60	30.0	28.0		NG	NAAT	Genital fluid	93.3	99.2	47	446	0.105381			39.4945	369.47	0.106895	0.0769782	0.141249	y	y	y	y	y	y	y	y	y	y
VD	Overall	9999	NICD 2023	South Africa	Southern Africa	2010	Clinic attendee with STI symptoms	Female	Mixed	48.0	15-60	30.0	28.0		TV	NAAT	Genital fluid	95	98	77	446	0.172646			61.263	369.197	0.165936	0.128838	0.205737	y	y	y	y	y	y	y	y	y	y
VD	Overall	9999	NICD 2023	South Africa	Southern Africa	2010	Clinic attendee with STI symptoms	Female	Mixed	48.0	15-60	30.0	28.0		None			100	100	93	446	0.20852			93.111	443.99	0.209714	0.173139	0.249697	y	y	y	y	y	y	y	y	y	y
VD	Overall	9999	NICD 2023	South Africa	Southern Africa	2011	Clinic attendee with STI symptoms	Female	Mixed	42.9	16-64	30.1	28.0		BV	Nugent score	Genital fluid	87	95	239	473	0.505285			175.701	316.432	0.555257	0.500045	0.609062	y	y	y	y	y	y	y	y	y	y
VD	Overall	9999	NICD 2023	South Africa	Southern Africa	2011	Clinic attendee with STI symptoms	Female	Mixed	42.9	16-64	30.1	28.0		CS	Gram stain	Genital fluid	54.55	89.55	114	473	0.241015			35.3098	112.832	0.312941	0.229651	0.399619	y	y	y	y	y	y	y	y	y	y
VD	Overall	9999	NICD 2023	South Africa	Southern Africa	2011	Clinic attendee with STI symptoms	Female	Mixed	42.9	16-64	30.1	28.0		CT	NAAT	Genital fluid	88.6	99.6	77	472	0.163136			72.8778	401.408	0.181555	0.144769	0.220923	y	y	y	y	y	y	y	y	y	y
VD	Overall	9999	NICD 2023	South Africa	Southern Africa	2011	Clinic attendee with STI symptoms	Female	Mixed	42.9	16-64	30.1	28.0		MG	NAAT	Genital fluid	93.3	97.6	34	472	0.0720339			15.8078	287.588	0.0549667	0.0305999	0.0829697	y	y	y	y	y	y	y	y	y	y
VD	Overall	9999	NICD 2023	South Africa	Southern Africa	2011	Clinic attendee with STI symptoms	Female	Mixed	42.9	16-64	30.1	28.0		NG	NAAT	Genital fluid	93.3	99.2	57	472	0.120763			53.2695	431.16	0.123549	0.0938589	0.155436	y	y	y	y	y	y	y	y	y	y
VD	Overall	9999	NICD 2023	South Africa	Southern Africa	2011	Clinic attendee with STI symptoms	Female	Mixed	42.9	16-64	30.1	28.0		TV	NAAT	Genital fluid	95	98	100	472	0.211864			81.2951	391.752	0.207517	0.168233	0.249688	y	y	y	y	y	y	y	y	y	y
VD	Overall	9999	NICD 2023	South Africa	Southern Africa	2011	Clinic attendee with STI symptoms	Female	Mixed	42.9	16-64	30.1	28.0		None			100	100	100	477	0.209644			98.0157	465.233	0.210681	0.175219	0.249897	y	y	y	y	y	y	y	y	y	y
VD	Overall	791	vanderEem 2016	South Africa	Southern Africa	2012	Sexually active PHC attendees	Female	Mixed	NR	18-49	NR	NR		CT	NAAT	Genital fluid	88.6	99.6	14	71	0.197183			14.033	61.4421	0.228395	0.130737	0.340714	y	y	y	y	u	y	y	y	n	y
VD	Overall	791	vanderEem 2016	South Africa	Southern Africa	2012	Sexually active PHC attendees	Female	Mixed	NR	18-49	NR	NR		MG	NAAT	Genital fluid	93.3	97.6	5	71	0.0704225			3.10788	48.2592	0.0643998	0.00910343	0.141441	y	y	y	y	u	y	y	y	n	y
VD	Overall	791	vanderEem 2016	South Africa	Southern Africa	2012	Sexually active PHC attendees	Female	Mixed	NR	18-49	NR	NR		NG	NAAT	Genital fluid	93.3	99.2	9	71	0.126761			9.36567	67.0958	0.139587	0.0684805	0.230678	y	y	y	y	u	y	y	y	n	y
VD	Overall	791	vanderEem 2016	South Africa	Southern Africa	2012	Sexually active PHC attendees	Female	Mixed	NR	18-49	NR	NR		TV	NAAT	Genital fluid	95	98	18	71	0.253521			16.8598	65.4228	0.257706	0.159522	0.368528	y	y	y	y	u	y	y	y	n	y
VD	Overall	791	vanderEem 2016	South Africa	Southern Africa	2012	Sexually active PHC attendees	Female	Mixed	NR	18-49	NR	NR		None			100	100	36	71	0.507042			37.4756	73.7402	0.508211	0.394717	0.621749	y	y	y	y	u	y	y	y	n	y
VD	Overall	9999	NICD 2023	South Africa	Southern Africa	2012	Clinic attendee with STI symptoms	Female	Mixed	51.2	18-58	29.5	27.0		BV	Nugent score	Genital fluid	87	95	120	207	0.57971			90.0701	139.444	0.645925	0.567008	0.724698	y	y	y	y	y	y	y	y	y	y
VD	Overall	9999	NICD 2023	South Africa	Southern Africa	2012	Clinic attendee with STI symptoms	Female	Mixed	51.2	18-58	29.5	27.0		CS	Gram stain	Genital fluid	54.55	89.55	43	207	0.207729			10.3627	43.2965	0.239343	0.120998	0.373131	y	y	y	y	y	y	y	y	y	y
VD	Overall	9999	NICD 2023	South Africa	Southern Africa	2012	Clinic attendee with STI symptoms	Female	Mixed	51.2	18-58	29.5	27.0		CT	NAAT	Genital fluid	88.6	99.6	40	207	0.193237			39.576	181.266	0.218331	0.161861	0.281168	y	y	y	y	y	y	y	y	y	y
VD	Overall	9999	NICD 2023	South Africa	Southern Africa	2012	Clinic attendee with STI symptoms	Female	Mixed	51.2	18-58	29.5	27.0		MG	NAAT	Genital fluid	93.3	97.6	20	207	0.0966184			12.477	148.476	0.0840337	0.045222	0.133083	y	y	y	y	y	y	y	y	y	y
VD	Overall	9999	NICD 2023	South Africa	Southern Africa	2012	Clinic attendee with STI symptoms	Female	Mixed	51.2	18-58	29.5	27.0		NG	NAAT	Genital fluid	93.3	99.2	24	207	0.115942			22.6341	187.863	0.120481	0.0771509	0.169894	y	y	y	y	y	y	y	y	y	y
VD	Overall	9999	NICD 2023	South Africa	Southern Africa	2012	Clinic attendee with STI symptoms	Female	Mixed	51.2	18-58	29.5	27.0		TV	NAAT	Genital fluid	95	98	48	207	0.231884			41.3645	179.013	0.23107	0.174518	0.294658	y	y	y	y	y	y	y	y	y	y
VD	Overall	9999	NICD 2023	South Africa	Southern Africa	2012	Clinic attendee with STI symptoms	Female	Mixed	51.2	18-58	29.5	27.0		None			100	100	34	207	0.164251			33.1641	198.416	0.167144	0.11646	0.220521	y	y	y	y	y	y	y	y	y	y
VD	Overall	9999	NICD 2023	South Africa	Southern Africa	2013	Clinic attendee with STI symptoms	Female	Mixed	47.8	16-68	29.6	27.0		BV	Nugent score	Genital fluid	87	95	200	358	0.558659			146.849	237.063	0.619454	0.558759	0.681687	y	y	y	y	y	y	y	y	y	y
VD	Overall	9999	NICD 2023	South Africa	Southern Africa	2013	Clinic attendee with STI symptoms	Female	Mixed	47.8	16-68	29.6	27.0		CS	Gram stain	Genital fluid	54.55	89.55	66	359	0.183844			12.8172	69.5161	0.184378	0.0976361	0.277545	y	y	y	y	y	y	y	y	y	y
VD	Overall	9999	NICD 2023	South Africa	Southern Africa	2013	Clinic attendee with STI symptoms	Female	Mixed	47.8	16-68	29.6	27.0		CT	NAAT	Genital fluid	88.6	99.6	57	359	0.158774			53.4214	300.837	0.177576	0.135498	0.221152	y	y	y	y	y	y	y	y	y	y
VD	Overall	9999	NICD 2023	South Africa	Southern Africa	2013	Clinic attendee with STI symptoms	Female	Mixed	47.8	16-68	29.6	27.0		MG	NAAT	Genital fluid	93.3	97.6	41	358	0.114525			27.5336	269.225	0.10227	0.069173	0.141784	y	y	y	y	y	y	y	y	y	y
VD	Overall	9999	NICD 2023	South Africa	Southern Africa	2013	Clinic attendee with STI symptoms	Female	Mixed	47.8	16-68	29.6	27.0		NG	NAAT	Genital fluid	93.3	99.2	50	359	0.139276			50.5964	350.037	0.144546	0.110428	0.184573	y	y	y	y	y	y	y	y	y	y
VD	Overall	9999	NICD 2023	South Africa	Southern Africa	2013	Clinic attendee with STI symptoms	Female	Mixed	47.8	16-68	29.6	27.0		TV	NAAT	Genital fluid	95	98	100	359	0.278552			92.1758	331.015	0.278465	0.2305	0.328997	y	y	y	y	y	y	y	y	y	y
VD	Overall	9999	NICD 2023	South Africa	Southern Africa	2013	Clinic attendee with STI symptoms	Female	Mixed	47.8	16-68	29.6	27.0		None			100	100	57	359	0.158774			54.812	341.177	0.160656	0.12424	0.201358	y	y	y	y	y	y	y	y	y	y
VD	Overall	9999	NICD 2023	South Africa	Southern Africa	2014	Clinic attendee with STI symptoms	Female	Mixed	48.2	17-56	28.7	28.0		BV	Nugent score	Genital fluid	87	95	228	403	0.565757			166.353	264.651	0.628576	0.569527	0.685534	y	y	y	y	y	y	y	y	y	y
VD	Overall	9999	NICD 2023	South Africa	Southern Africa	2014	Clinic attendee with STI symptoms	Female	Mixed	48.2	17-56	28.7	28.0		CS	Gram stain	Genital fluid	54.55	89.55	94	403	0.233251			26.6168	90.2977	0.294767	0.204631	0.391806	y	y	y	y	y	y	y	y	y	y
VD	Overall	9999	NICD 2023	South Africa	Southern Africa	2014	Clinic attendee with STI symptoms	Female	Mixed	48.2	17-56	28.7	28.0		CT	NAAT	Genital fluid	88.6	99.6	65	406	0.160099			61.9397	346.467	0.178775	0.141164	0.220093	y	y	y	y	y	y	y	y	y	y
VD	Overall	9999	NICD 2023	South Africa	Southern Africa	2014	Clinic attendee with STI symptoms	Female	Mixed	48.2	17-56	28.7	28.0		MG	NAAT	Genital fluid	93.3	97.6	37	406	0.091133			21.1735	279.154	0.0758491	0.0471071	0.107927	y	y	y	y	y	y	y	y	y	y
VD	Overall	9999	NICD 2023	South Africa	Southern Africa	2014	Clinic attendee with STI symptoms	Female	Mixed	48.2	17-56	28.7	28.0		NG	NAAT	Genital fluid	93.3	99.2	60	406	0.147783			56.4357	369.588	0.152699	0.118803	0.191544	y	y	y	y	y	y	y	y	y	y
VD	Overall	9999	NICD 2023	South Africa	Southern Africa	2014	Clinic attendee with STI symptoms	Female	Mixed	48.2	17-56	28.7	28.0		TV	NAAT	Genital fluid	95	98	61	406	0.150246			47.4759	333.63	0.142301	0.106231	0.181188	y	y	y	y	y	y	y	y	y	y
VD	Overall	9999	NICD 2023	South Africa	Southern Africa	2014	Clinic attendee with STI symptoms	Female	Mixed	48.2	17-56	28.7	28.0		None			100	100	78	409	0.190709			84.153	437.501	0.192349	0.155904	0.230114	y	y	y	y	y	y	y	y	y	y
VD	Overall	9999	NICD 2023	South Africa	Southern Africa	2015	Clinic attendee with STI symptoms	Female	Mixed	42.2	18-52	27.8	26.0		BV	Nugent score	Genital fluid	87	95	122	207	0.589372			84.9357	129.276	0.657008	0.572606	0.736956	y	y	y	y	y	y	y	y	y	y
VD	Overall	9999	NICD 2023	South Africa	Southern Africa	2015	Clinic attendee with STI symptoms	Female	Mixed	42.2	18-52	27.8	26.0		CS	Gram stain	Genital fluid	54.55	89.55	57	207	0.275362			18.8836	47.9407	0.393896	0.263647	0.538919	y	y	y	y	y	y	y	y	y	y
VD	Overall	9999	NICD 2023	South Africa	Southern Africa	2015	Clinic attendee with STI symptoms	Female	Mixed	42.2	18-52	27.8	26.0		CT	NAAT	Genital fluid	88.6	99.6	45	208	0.216346			42.5697	174.667	0.243719	0.182526	0.310687	y	y	y	y	y	y	y	y	y	y
VD	Overall	9999	NICD 2023	South Africa	Southern Africa	2015	Clinic attendee with STI symptoms	Female	Mixed	42.2	18-52	27.8	26.0		MG	NAAT	Genital fluid	93.3	97.6	20	207	0.0966184			12.7854	150.861	0.0847495	0.0450315	0.133639	y	y	y	y	y	y	y	y	y	y
VD	Overall	9999	NICD 2023	South Africa	Southern Africa	2015	Clinic attendee with STI symptoms	Female	Mixed	42.2	18-52	27.8	26.0		NG	NAAT	Genital fluid	93.3	99.2	42	208	0.201923			41.7567	196.063	0.212976	0.159337	0.27403	y	y	y	y	y	y	y	y	y	y
VD	Overall	9999	NICD 2023	South Africa	Southern Africa	2015	Clinic attendee with STI symptoms	Female	Mixed	42.2	18-52	27.8	26.0		TV	NAAT	Genital fluid	95	98	45	208	0.216346			37.9968	177.523	0.214039	0.156019	0.277107	y	y	y	y	y	y	y	y	y	y
VD	Overall	9999	NICD 2023	South Africa	Southern Africa	2015	Clinic attendee with STI symptoms	Female	Mixed	42.2	18-52	27.8	26.0		None			100	100	28	208	0.134615			29.8808	216.065	0.138296	0.0945344	0.187945	y	y	y	y	y	y	y	y	y	y
VD	Overall	9999	NICD 2023	South Africa	Southern Africa	2016	Clinic attendee with STI symptoms	Female	Mixed	49.0	17-63	28.8	27.0		BV	Nugent score	Genital fluid	87	95	300	533	0.562852			205.723	329.073	0.625159	0.572304	0.67807	y	y	y	y	y	y	y	y	y	y
VD	Overall	9999	NICD 2023	South Africa	Southern Africa	2016	Clinic attendee with STI symptoms	Female	Mixed	49.0	17-63	28.8	27.0		CS	Gram stain	Genital fluid	54.55	89.55	106	533	0.198874			23.5187	109.102	0.215565	0.139356	0.29471	y	y	y	y	y	y	y	y	y	y
VD	Overall	9999	NICD 2023	South Africa	Southern Africa	2016	Clinic attendee with STI symptoms	Female	Mixed	49.0	17-63	28.8	27.0		CT	NAAT	Genital fluid	88.6	99.6	100	536	0.186567			95.9077	461.214	0.207946	0.173165	0.246258	y	y	y	y	y	y	y	y	y	y
VD	Overall	9999	NICD 2023	South Africa	Southern Africa	2016	Clinic attendee with STI symptoms	Female	Mixed	49.0	17-63	28.8	27.0		MG	NAAT	Genital fluid	93.3	97.6	54	536	0.100746			32.3304	375.462	0.0861082	0.0593266	0.115183	y	y	y	y	y	y	y	y	y	y
VD	Overall	9999	NICD 2023	South Africa	Southern Africa	2016	Clinic attendee with STI symptoms	Female	Mixed	49.0	17-63	28.8	27.0		NG	NAAT	Genital fluid	93.3	99.2	92	536	0.171642			85.4063	479.554	0.178095	0.144299	0.213377	y	y	y	y	y	y	y	y	y	y
VD	Overall	9999	NICD 2023	South Africa	Southern Africa	2016	Clinic attendee with STI symptoms	Female	Mixed	49.0	17-63	28.8	27.0		TV	NAAT	Genital fluid	95	98	88	536	0.164179			72.5366	464.451	0.156177	0.124212	0.190842	y	y	y	y	y	y	y	y	y	y
VD	Overall	9999	NICD 2023	South Africa	Southern Africa	2016	Clinic attendee with STI symptoms	Female	Mixed	49.0	17-63	28.8	27.0		None			100	100	107	537	0.199255			108.742	542.854	0.200315	0.1682	0.234681	y	y	y	y	y	y	y	y	y	y
VD	Overall	999	Chabata 2023	Zimbabwe	Southern Africa	2017	Female sex workers recruited to population size estimation study	Female	Mixed	57.9	18-50	30.0	30.0		CT	NAAT	Genital fluid	88.6	99.6	5	31	0.16826			5.81018	28.5894	0.203229	0.0772409	0.365284	n	y	y	n	y	y	y	y	n	y
VD	Overall	999	Chabata 2023	Zimbabwe	Southern Africa	2017	Female sex workers recruited to population size estimation study	Female	Mixed	57.9	18-50	30.0	30.0		NG	NAAT	Genital fluid	93.3	99.2	301	1364	0.22036			278.785	1210.85	0.230239	0.20714	0.253386	n	y	y	n	y	y	y	y	n	y
VD	Overall	999	Chabata 2023	Zimbabwe	Southern Africa	2017	Female sex workers recruited to population size estimation study	Female	Mixed	57.9	18-50	30.0	30.0		TV	NAAT	Genital fluid	95	98	2	6	0.385282			3.07146	8.02032	0.38296	0.0915219	0.728144	n	y	y	n	y	y	y	y	n	y
VD	Overall	999	Chabata 2023	Zimbabwe	Southern Africa	2017	Female sex workers recruited to population size estimation study	Female	Mixed	57.9	18-50	30.0	30.0		None			100	100	48	111	0.429235			51.1376	118.042	0.433215	0.346054	0.524317	n	y	y	n	y	y	y	y	n	y
VD	Overall	9999	NICD 2023	South Africa	Southern Africa	2017	Clinic attendee with STI symptoms	Female	Mixed	28.5	18-59	27.4	25.0		BV	Nugent score	Genital fluid	87	95	197	400	0.4925			155.619	288.717	0.539001	0.481178	0.596181	y	y	y	y	y	y	y	y	y	y
VD	Overall	9999	NICD 2023	South Africa	Southern Africa	2017	Clinic attendee with STI symptoms	Female	Mixed	28.5	18-59	27.4	25.0		CS	Gram stain	Genital fluid	54.55	89.55	78	400	0.195			17.5603	84.0219	0.208997	0.124673	0.298007	y	y	y	y	y	y	y	y	y	y
VD	Overall	9999	NICD 2023	South Africa	Southern Africa	2017	Clinic attendee with STI symptoms	Female	Mixed	28.5	18-59	27.4	25.0		CT	NAAT	Genital fluid	88.6	99.6	88	400	0.22			79.084	320.693	0.246603	0.201799	0.296649	y	y	y	y	y	y	y	y	y	y
VD	Overall	9999	NICD 2023	South Africa	Southern Africa	2017	Clinic attendee with STI symptoms	Female	Mixed	28.5	18-59	27.4	25.0		MG	NAAT	Genital fluid	93.3	97.6	41	400	0.1025			25.3911	288.167	0.0881127	0.0575017	0.121926	y	y	y	y	y	y	y	y	y	y
VD	Overall	9999	NICD 2023	South Africa	Southern Africa	2017	Clinic attendee with STI symptoms	Female	Mixed	28.5	18-59	27.4	25.0		NG	NAAT	Genital fluid	93.3	99.2	64	400	0.16			56.7659	341.47	0.16624	0.130041	0.207501	y	y	y	y	y	y	y	y	y	y
VD	Overall	9999	NICD 2023	South Africa	Southern Africa	2017	Clinic attendee with STI symptoms	Female	Mixed	28.5	18-59	27.4	25.0		TV	NAAT	Genital fluid	95	98	76	400	0.19			64.9259	351.208	0.184865	0.145438	0.225621	y	y	y	y	y	y	y	y	y	y
VD	Overall	9999	NICD 2023	South Africa	Southern Africa	2017	Clinic attendee with STI symptoms	Female	Mixed	28.5	18-59	27.4	25.0		None			100	100	75	400	0.1875			74.9079	395.709	0.189301	0.15171	0.228943	y	y	y	y	y	y	y	y	y	y
VD	Overall	9999	NICD 2023	South Africa	Southern Africa	2018	Clinic attendee with STI symptoms	Female	Mixed	22.8	18-58	28.3	26.0		BV	Nugent score	Genital fluid	87	95	145	312	0.464744			105.64	208.633	0.506345	0.440099	0.572565	y	y	y	y	y	y	y	y	y	y
VD	Overall	9999	NICD 2023	South Africa	Southern Africa	2018	Clinic attendee with STI symptoms	Female	Mixed	22.8	18-58	28.3	26.0		CS	Gram stain	Genital fluid	54.55	89.55	85	312	0.272436			26.6716	69.6299	0.383048	0.274291	0.501125	y	y	y	y	y	y	y	y	y	y
VD	Overall	9999	NICD 2023	South Africa	Southern Africa	2018	Clinic attendee with STI symptoms	Female	Mixed	22.8	18-58	28.3	26.0		CT	NAAT	Genital fluid	88.6	99.6	67	311	0.215434			60.0126	247.996	0.24199	0.191435	0.298212	y	y	y	y	y	y	y	y	y	y
VD	Overall	9999	NICD 2023	South Africa	Southern Africa	2018	Clinic attendee with STI symptoms	Female	Mixed	22.8	18-58	28.3	26.0		MG	NAAT	Genital fluid	93.3	97.6	26	311	0.0836013			14.4493	211.143	0.0684339	0.0370785	0.105811	y	y	y	y	y	y	y	y	y	y
VD	Overall	9999	NICD 2023	South Africa	Southern Africa	2018	Clinic attendee with STI symptoms	Female	Mixed	22.8	18-58	28.3	26.0		NG	NAAT	Genital fluid	93.3	99.2	36	311	0.115756			31.4553	264.231	0.119044	0.0832742	0.160718	y	y	y	y	y	y	y	y	y	y
VD	Overall	9999	NICD 2023	South Africa	Southern Africa	2018	Clinic attendee with STI symptoms	Female	Mixed	22.8	18-58	28.3	26.0		TV	NAAT	Genital fluid	95	98	30	311	0.096463			18.9235	223.859	0.084533	0.0513985	0.122976	y	y	y	y	y	y	y	y	y	y
VD	Overall	9999	NICD 2023	South Africa	Southern Africa	2018	Clinic attendee with STI symptoms	Female	Mixed	22.8	18-58	28.3	26.0		None			100	100	68	312	0.217949			70.2801	320.149	0.219523	0.175561	0.267202	y	y	y	y	y	y	y	y	y	y
VD	Overall	274	Mabaso 2020	South Africa	Southern Africa	2019	Pregnant women	Female	NR	NR	18-39	NR	NR		TV	NAAT	Genital fluid	95	98	19	92	0.206522			17.1414	83.0056	0.206509	0.126677	0.298608	n	y	n	u	u	n	y	n	n	y
VD	Overall	7586	Mabaso 2022	South Africa	Southern Africa	2020	ANC attendee	Female	NR	NR	18+	NR	NR		CT	NAAT	Genital fluid	88.6	99.6	16	161	0.0993789			16.0768	141.041	0.113987	0.0672554	0.17222	n	y	y	u	u	n	y	n	y	n
VD	Overall	9999	NICD 2023	South Africa	Southern Africa	2020	Clinic attendee with STI symptoms	Female	Mixed	33.8	18-65	29.9	29.0		BV	Nugent score	Genital fluid	87	95	113	231	0.489177			86.2907	161.071	0.53573	0.457468	0.612633	y	y	y	y	y	y	y	y	y	y
VD	Overall	9999	NICD 2023	South Africa	Southern Africa	2020	Clinic attendee with STI symptoms	Female	Mixed	33.8	18-65	29.9	29.0		CS	Gram stain	Genital fluid	54.55	89.55	67	231	0.290043			24.1448	56.8953	0.424372	0.301652	0.559373	y	y	y	y	y	y	y	y	y	y
VD	Overall	9999	NICD 2023	South Africa	Southern Africa	2020	Clinic attendee with STI symptoms	Female	Mixed	33.8	18-65	29.9	29.0		CT	NAAT	Genital fluid	88.6	99.6	41	231	0.177489			39.0987	195.173	0.200328	0.146477	0.259294	y	y	y	y	y	y	y	y	y	y
VD	Overall	9999	NICD 2023	South Africa	Southern Africa	2020	Clinic attendee with STI symptoms	Female	Mixed	33.8	18-65	29.9	29.0		MG	NAAT	Genital fluid	93.3	97.6	15	231	0.0649351			6.90996	141.112	0.048968	0.0174637	0.0873638	y	y	y	y	y	y	y	y	y	y
VD	Overall	9999	NICD 2023	South Africa	Southern Africa	2020	Clinic attendee with STI symptoms	Female	Mixed	33.8	18-65	29.9	29.0		NG	NAAT	Genital fluid	93.3	99.2	31	231	0.134199			29.6376	211.574	0.140081	0.0965851	0.190236	y	y	y	y	y	y	y	y	y	y
VD	Overall	9999	NICD 2023	South Africa	Southern Africa	2020	Clinic attendee with STI symptoms	Female	Mixed	33.8	18-65	29.9	29.0		TV	NAAT	Genital fluid	95	98	24	231	0.103896			17.0846	181.814	0.0939674	0.0545838	0.140736	y	y	y	y	y	y	y	y	y	y
VD	Overall	9999	NICD 2023	South Africa	Southern Africa	2020	Clinic attendee with STI symptoms	Female	Mixed	33.8	18-65	29.9	29.0		None			100	100	51	231	0.220779			52.8288	236.894	0.223006	0.171747	0.278926	y	y	y	y	y	y	y	y	y	y
VD	Overall	9999	NICD 2023	South Africa	Southern Africa	2021	Clinic attendee with STI symptoms	Female	Mixed	35.0	18-55	30.2	28.0		BV	Nugent score	Genital fluid	87	95	133	230	0.578261			94.0683	146.309	0.642942	0.564477	0.72159	y	y	y	y	y	y	y	y	y	y
VD	Overall	9999	NICD 2023	South Africa	Southern Africa	2021	Clinic attendee with STI symptoms	Female	Mixed	35.0	18-55	30.2	28.0		CS	Gram stain	Genital fluid	54.55	89.55	53	230	0.230435			15.2519	52.5214	0.290394	0.17626	0.419406	y	y	y	y	y	y	y	y	y	y
VD	Overall	9999	NICD 2023	South Africa	Southern Africa	2021	Clinic attendee with STI symptoms	Female	Mixed	35.0	18-55	30.2	28.0		CT	NAAT	Genital fluid	88.6	99.6	44	229	0.19214			40.6893	187.618	0.216873	0.159925	0.278982	y	y	y	y	y	y	y	y	y	y
VD	Overall	9999	NICD 2023	South Africa	Southern Africa	2021	Clinic attendee with STI symptoms	Female	Mixed	35.0	18-55	30.2	28.0		MG	NAAT	Genital fluid	93.3	97.6	16	229	0.069869			8.4627	154.394	0.0548123	0.0224901	0.0945175	y	y	y	y	y	y	y	y	y	y
VD	Overall	9999	NICD 2023	South Africa	Southern Africa	2021	Clinic attendee with STI symptoms	Female	Mixed	35.0	18-55	30.2	28.0		NG	NAAT	Genital fluid	93.3	99.2	24	229	0.104803			21.8462	200.982	0.108698	0.0692057	0.156167	y	y	y	y	y	y	y	y	y	y
VD	Overall	9999	NICD 2023	South Africa	Southern Africa	2021	Clinic attendee with STI symptoms	Female	Mixed	35.0	18-55	30.2	28.0		TV	NAAT	Genital fluid	95	98	30	229	0.131004			22.8522	186.827	0.122318	0.0785691	0.172991	y	y	y	y	y	y	y	y	y	y
VD	Overall	9999	NICD 2023	South Africa	Southern Africa	2021	Clinic attendee with STI symptoms	Female	Mixed	35.0	18-55	30.2	28.0		None			100	100	45	230	0.195652			48.2401	243.469	0.198137	0.15083	0.251257	y	y	y	y	y	y	y	y	y	y
VD	Overall	9999	NICD 2023	South Africa	Southern Africa	2022	Clinic attendee with STI symptoms	Female	Mixed	31.4	18-59	30.6	29.0		BV	Nugent score	Genital fluid	87	95	136	223	0.609865			96.9178	142.143	0.681832	0.60339	0.756634	y	y	y	y	y	y	y	y	y	y
VD	Overall	9999	NICD 2023	South Africa	Southern Africa	2022	Clinic attendee with STI symptoms	Female	Mixed	31.4	18-59	30.6	29.0		CS	Gram stain	Genital fluid	54.55	89.55	52	223	0.233184			14.8486	49.5641	0.299584	0.176222	0.431378	y	y	y	y	y	y	y	y	y	y
VD	Overall	9999	NICD 2023	South Africa	Southern Africa	2022	Clinic attendee with STI symptoms	Female	Mixed	31.4	18-59	30.6	29.0		CT	NAAT	Genital fluid	88.6	99.6	40	225	0.177778			36.2632	180.488	0.200918	0.145734	0.261048	y	y	y	y	y	y	y	y	y	y
VD	Overall	9999	NICD 2023	South Africa	Southern Africa	2022	Clinic attendee with STI symptoms	Female	Mixed	31.4	18-59	30.6	29.0		MG	NAAT	Genital fluid	93.3	97.6	11	225	0.0488889			3.86291	121.108	0.0318964	0.00498587	0.0676072	y	y	y	y	y	y	y	y	y	y
VD	Overall	9999	NICD 2023	South Africa	Southern Africa	2022	Clinic attendee with STI symptoms	Female	Mixed	31.4	18-59	30.6	29.0		NG	NAAT	Genital fluid	93.3	99.2	36	225	0.16			34.4354	206.113	0.16707	0.120066	0.220061	y	y	y	y	y	y	y	y	y	y
VD	Overall	9999	NICD 2023	South Africa	Southern Africa	2022	Clinic attendee with STI symptoms	Female	Mixed	31.4	18-59	30.6	29.0		TV	NAAT	Genital fluid	95	98	30	225	0.133333			23.2702	186.053	0.125073	0.0814163	0.176681	y	y	y	y	y	y	y	y	y	y
VD	Overall	9999	NICD 2023	South Africa	Southern Africa	2022	Clinic attendee with STI symptoms	Female	Mixed	31.4	18-59	30.6	29.0		None			100	100	43	225	0.191111			44.8851	230.654	0.194599	0.146137	0.248093	y	y	y	y	y	y	y	y	y	y
VD	Overall	618	Bochner 2017	Botswana, South Africa, Zambia, Kenya, Rwanda, Tanzania, Uganda	Southern and Eastern Africa	2007	Participants in two prospective cohorts of heterosexual HIV-1 serodiscordant couples	Female	Mixed	NR	18+	NR	NR		TV	Culture or NAAT	Genital fluid	68.8	98	173	1041	0.166			127.2	579.277	0.219584	0.18653	0.253842	n	y	y	n	y	y	n	n	y	y
VD	HIV-stratified	1767	Otuonye 2004	Nigeria	Central and Western Africa	2002	Clinic attendee with STI symptoms	Female	HIV-positive	100.0	15-50	NR	NR		CS	Gram stain	Genital fluid	54.55	89.55	9	25	0.36			4.01561	6.87143	0.584393	0.227943	0.932866	y	y	y	n	u	n	y	y	y	n
VD	HIV-stratified	1767	Otuonye 2004	Nigeria	Central and Western Africa	2002	Clinic attendee with STI symptoms	Female	HIV-positive	100.0	15-50	NR	NR		TV	Wet mount	Genital fluid	52	100	2	25	0.08			2.65643	12.3503	0.21509	0.0448334	0.485435	y	y	y	n	u	n	y	y	y	n
VD	HIV-stratified	1767	Otuonye 2004	Nigeria	Central and Western Africa	2002	Clinic attendee with STI symptoms	Female	HIV-positive	100.0	15-50	NR	NR		None			100	100	5	25	0.2			6.44922	28.7482	0.224335	0.0906431	0.38863	y	y	y	n	u	n	y	y	y	n
VD	HIV-stratified	1247	Pepin 2011	Ghana, Guinea, Mali, Togo	Central and Western Africa	2005	Clinic attendee with STI symptoms	Female	HIV-positive	100.0	NR	NR	NR		BV	Nugent score	Genital fluid	87	95	119	216	0.55			86.0817	140.867	0.611083	0.529889	0.691148	n	y	y	u	y	y	y	y	y	y
VD	HIV-stratified	1247	Pepin 2011	Ghana, Guinea, Mali, Togo	Central and Western Africa	2005	Clinic attendee with STI symptoms	Female	HIV-positive	100.0	NR	NR	NR		CS	Gram stain	Genital fluid	54.55	89.55	51	216	0.111			15.2319	50.1915	0.303475	0.179314	0.431276	n	y	y	u	y	y	y	y	y	y
VD	HIV-stratified	1247	Pepin 2011	Ghana, Guinea, Mali, Togo	Central and Western Africa	2005	Clinic attendee with STI symptoms	Female	HIV-positive	100.0	NR	NR	NR		CT	NAAT	Genital fluid	88.6	99.6	10	216	0.046			9.52341	181.603	0.0524407	0.0237819	0.0887258	n	y	y	u	y	y	y	y	y	y
VD	HIV-stratified	1247	Pepin 2011	Ghana, Guinea, Mali, Togo	Central and Western Africa	2005	Clinic attendee with STI symptoms	Female	HIV-positive	100.0	NR	NR	NR		MG	NAAT	Genital fluid	93.3	97.6	24	216	0.111			15.587	156.346	0.0996956	0.0554622	0.148612	n	y	y	u	y	y	y	y	y	y
VD	HIV-stratified	1247	Pepin 2011	Ghana, Guinea, Mali, Togo	Central and Western Africa	2005	Clinic attendee with STI symptoms	Female	HIV-positive	100.0	NR	NR	NR		NG	NAAT	Genital fluid	93.3	99.2	27	216	0.125			23.8014	182.995	0.130065	0.08493	0.182777	n	y	y	u	y	y	y	y	y	y
VD	HIV-stratified	1247	Pepin 2011	Ghana, Guinea, Mali, Togo	Central and Western Africa	2005	Clinic attendee with STI symptoms	Female	HIV-positive	100.0	NR	NR	NR		TV	NAAT	Genital fluid	95	98	34	216	0.157			27.5418	181.77	0.15152	0.102803	0.205042	n	y	y	u	y	y	y	y	y	y
VD	HIV-stratified	1211	Nwadioha 2012	Nigeria	Central and Western Africa	2007	Clinic attendee with STI symptoms	Female	HIV-positive	100.0	NR	NR	NR		TV	Wet mount and culture	Genital fluid	52	100	84	350	0.24			62.9232	135.442	0.464577	0.385649	0.550953	y	y	y	u	u	u	y	n	y	y
VD	HIV-stratified	1305	Nwadioha 2011	Nigeria	Central and Western Africa	2007	Clinic attendee with STI symptoms	Female	HIV-positive	100.0	NR	NR	NR		BV	Nugent score	Genital fluid	87	95	126	350	0.36			101.401	267.568	0.378973	0.321381	0.437304	y	y	y	u	u	y	y	n	y	y
VD	HIV-stratified	748	Djomand 2016	Kenya	Eastern Africa	2010	HIV-positive attendees of HIV clinic; Clinic attendee with STI symptoms	Female	HIV-positive	100.0	18-70	NR	NR		BV	Nugent score	Genital fluid	87	95	73	392	0.184	0.139	0.229	39.531	235.707	0.167712	0.121999	0.217689	y	y	y	y	u	y	y	y	y	y
VD	HIV-stratified	748	Djomand 2016	Kenya	Eastern Africa	2010	HIV-positive attendees of HIV clinic; Clinic attendee with STI symptoms	Female	HIV-positive	100.0	18-70	NR	NR		CS	Gram stain	Genital fluid	54.55	89.55	58	392	0.152	0.117	0.186	5.73915	55.8774	0.10271	0.0282602	0.183949	y	y	y	y	u	y	y	y	y	y
VD	HIV-stratified	748	Djomand 2016	Kenya	Eastern Africa	2010	HIV-positive attendees of HIV clinic; Clinic attendee with STI symptoms	Female	HIV-positive	100.0	18-70	NR	NR		NG	NAAT	Genital fluid	93.3	99.2	9	392	0.024	0.009	0.039	4.73855	253.206	0.0187142	0.00475397	0.0380549	y	y	y	y	u	y	y	y	y	y
VD	HIV-stratified	748	Djomand 2016	Kenya	Eastern Africa	2010	HIV-positive attendees of HIV clinic; Clinic attendee with STI symptoms	Female	HIV-positive	100.0	18-70	NR	NR		TV	NAAT	Genital fluid	95	98	54	392	0.146	0.106	0.187	39.4048	305.581	0.128951	0.0932024	0.168748	y	y	y	y	u	y	y	y	y	y
VD	HIV-stratified	473	Chirenje 2018	Zimbabwe	Eastern Africa	2015	Clinic attendee with STI symptoms	Female	HIV-positive	100.0	NR	NR	NR		BV	Nugent score	Genital fluid	87	95	15	44	0.340909			11.6705	32.0823	0.363766	0.205952	0.539202	y	y	y	y	y	y	y	y	y	y
VD	HIV-stratified	473	Chirenje 2018	Zimbabwe	Eastern Africa	2015	Clinic attendee with STI symptoms	Female	HIV-positive	100.0	NR	NR	NR		CT	NAAT	Genital fluid	88.6	99.6	5	64	0.078125			5.30622	54.0335	0.0982024	0.0325049	0.189672	y	y	y	y	y	y	y	y	y	y
VD	HIV-stratified	473	Chirenje 2018	Zimbabwe	Eastern Africa	2015	Clinic attendee with STI symptoms	Female	HIV-positive	100.0	NR	NR	NR		MG	NAAT	Genital fluid	93.3	97.6	7	64	0.109375			5.13098	47.8482	0.107235	0.0328499	0.206208	y	y	y	y	y	y	y	y	y	y
VD	HIV-stratified	473	Chirenje 2018	Zimbabwe	Eastern Africa	2015	Clinic attendee with STI symptoms	Female	HIV-positive	100.0	NR	NR	NR		NG	NAAT	Genital fluid	93.3	99.2	20	64	0.3125			19.4224	58.1031	0.334275	0.218363	0.458522	y	y	y	y	y	y	y	y	y	y
VD	HIV-stratified	473	Chirenje 2018	Zimbabwe	Eastern Africa	2015	Clinic attendee with STI symptoms	Female	HIV-positive	100.0	NR	NR	NR		TV	NAAT	Genital fluid	95	98	19	64	0.296875			17.4025	57.0837	0.30486	0.191905	0.431448	y	y	y	y	y	y	y	y	y	y
VD	HIV-stratified	1902	Moodley 2002	South Africa	Southern Africa	2000	Clinic attendee with STI symptoms	Female	HIV-positive	100.0	NR	NR	NR		BV	Nugent score	Genital fluid	87	95	303	388	0.78			126.588	142.318	0.88947	0.835857	0.939757	y	y	y	n	u	u	y	y	y	y
VD	HIV-stratified	1902	Moodley 2002	South Africa	Southern Africa	2000	Clinic attendee with STI symptoms	Female	HIV-positive	100.0	NR	NR	NR		CT	DFA	Genital fluid	82	98.5	58	388	0.15			46.7425	276.366	0.169133	0.127572	0.21532	y	y	y	n	u	u	y	y	y	y
VD	HIV-stratified	1902	Moodley 2002	South Africa	Southern Africa	2000	Clinic attendee with STI symptoms	Female	HIV-positive	100.0	NR	NR	NR		NG	Culture	Genital fluid	75.7	100	62	388	0.16			60.9111	285.076	0.213666	0.167466	0.262926	y	y	y	n	u	u	y	y	y	y
VD	HIV-stratified	1902	Moodley 2002	South Africa	Southern Africa	2000	Clinic attendee with STI symptoms	Female	HIV-positive	100.0	NR	NR	NR		TV	Culture	Genital fluid	68.8	100	124	388	0.32			102.203	219.517	0.465581	0.40051	0.532189	y	y	y	n	u	u	y	y	y	y
VD	HIV-stratified	9999	NICD 2023	South Africa	Southern Africa	2006	Clinic attendee with STI symptoms	Female	HIV-positive	100.0	14-56	29.6	30.0		BV	Nugent score	Genital fluid	87	95	41	97	0.42268			30.69	67.3032	0.455997	0.340336	0.573617	y	y	y	y	y	y	y	y	y	y
VD	HIV-stratified	9999	NICD 2023	South Africa	Southern Africa	2006	Clinic attendee with STI symptoms	Female	HIV-positive	100.0	14-56	29.6	30.0		CT	NAAT	Genital fluid	88.6	99.6	9	102	0.0882353			8.38829	79.9699	0.104893	0.0479676	0.180006	y	y	y	y	y	y	y	y	y	y
VD	HIV-stratified	9999	NICD 2023	South Africa	Southern Africa	2006	Clinic attendee with STI symptoms	Female	HIV-positive	100.0	14-56	29.6	30.0		MG	NAAT	Genital fluid	93.3	97.6	11	102	0.107843			7.3505	73.2743	0.100315	0.0401377	0.175945	y	y	y	y	y	y	y	y	y	y
VD	HIV-stratified	9999	NICD 2023	South Africa	Southern Africa	2006	Clinic attendee with STI symptoms	Female	HIV-positive	100.0	14-56	29.6	30.0		NG	NAAT	Genital fluid	93.3	99.2	7	102	0.0686275			6.32524	84.9824	0.07443	0.028161	0.137695	y	y	y	y	y	y	y	y	y	y
VD	HIV-stratified	9999	NICD 2023	South Africa	Southern Africa	2006	Clinic attendee with STI symptoms	Female	HIV-positive	100.0	14-56	29.6	30.0		TV	NAAT	Genital fluid	95	98	46	102	0.45098			43.4335	93.6163	0.463953	0.364822	0.568525	y	y	y	y	y	y	y	y	y	y
VD	HIV-stratified	9999	NICD 2023	South Africa	Southern Africa	2006	Clinic attendee with STI symptoms	Female	HIV-positive	100.0	14-56	29.6	30.0		None			100	100	27	102	0.264706			28.3378	105.343	0.269005	0.18964	0.357168	y	y	y	y	y	y	y	y	y	y
VD	HIV-stratified	9999	NICD 2023	South Africa	Southern Africa	2007	Clinic attendee with STI symptoms	Female	HIV-positive	100.0	17-57	29.8	29.0		BV	Nugent score	Genital fluid	87	95	66	152	0.434211			49.8743	106.106	0.470043	0.376244	0.564216	y	y	y	y	y	y	y	y	y	y
VD	HIV-stratified	9999	NICD 2023	South Africa	Southern Africa	2007	Clinic attendee with STI symptoms	Female	HIV-positive	100.0	17-57	29.8	29.0		CS	Gram stain	Genital fluid	54.55	89.55	33	131	0.251908			10.4203	30.2989	0.343917	0.185398	0.519017	y	y	y	y	y	y	y	y	y	y
VD	HIV-stratified	9999	NICD 2023	South Africa	Southern Africa	2007	Clinic attendee with STI symptoms	Female	HIV-positive	100.0	17-57	29.8	29.0		CT	NAAT	Genital fluid	88.6	99.6	25	156	0.160256			25.3345	139.254	0.181931	0.122837	0.250299	y	y	y	y	y	y	y	y	y	y
VD	HIV-stratified	9999	NICD 2023	South Africa	Southern Africa	2007	Clinic attendee with STI symptoms	Female	HIV-positive	100.0	17-57	29.8	29.0		MG	NAAT	Genital fluid	93.3	97.6	13	156	0.0833333			7.54945	106.488	0.0708947	0.0266804	0.126314	y	y	y	y	y	y	y	y	y	y
VD	HIV-stratified	9999	NICD 2023	South Africa	Southern Africa	2007	Clinic attendee with STI symptoms	Female	HIV-positive	100.0	17-57	29.8	29.0		NG	NAAT	Genital fluid	93.3	99.2	28	156	0.179487			26.5394	139.672	0.190012	0.12947	0.25884	y	y	y	y	y	y	y	y	y	y
VD	HIV-stratified	9999	NICD 2023	South Africa	Southern Africa	2007	Clinic attendee with STI symptoms	Female	HIV-positive	100.0	17-57	29.8	29.0		TV	NAAT	Genital fluid	95	98	57	155	0.367742			53.351	141.728	0.376432	0.297665	0.45648	y	y	y	y	y	y	y	y	y	y
VD	HIV-stratified	9999	NICD 2023	South Africa	Southern Africa	2007	Clinic attendee with STI symptoms	Female	HIV-positive	100.0	17-57	29.8	29.0		None			100	100	30	158	0.189873			31.3182	160.901	0.194642	0.136192	0.261128	y	y	y	y	y	y	y	y	y	y
VD	HIV-stratified	9999	NICD 2023	South Africa	Southern Africa	2008	Clinic attendee with STI symptoms	Female	HIV-positive	100.0	18-57	28.8	27.0		BV	Nugent score	Genital fluid	87	95	88	200	0.44			67.4889	141.812	0.475904	0.393453	0.558936	y	y	y	y	y	y	y	y	y	y
VD	HIV-stratified	9999	NICD 2023	South Africa	Southern Africa	2008	Clinic attendee with STI symptoms	Female	HIV-positive	100.0	18-57	28.8	27.0		CS	Gram stain	Genital fluid	54.55	89.55	50	199	0.251256			16.419	48.6053	0.337802	0.21138	0.478291	y	y	y	y	y	y	y	y	y	y
VD	HIV-stratified	9999	NICD 2023	South Africa	Southern Africa	2008	Clinic attendee with STI symptoms	Female	HIV-positive	100.0	18-57	28.8	27.0		CT	NAAT	Genital fluid	88.6	99.6	30	201	0.149254			28.3796	168.174	0.168752	0.116639	0.227719	y	y	y	y	y	y	y	y	y	y
VD	HIV-stratified	9999	NICD 2023	South Africa	Southern Africa	2008	Clinic attendee with STI symptoms	Female	HIV-positive	100.0	18-57	28.8	27.0		MG	NAAT	Genital fluid	93.3	97.6	23	201	0.114428			15.0946	145.546	0.10371	0.0579545	0.155693	y	y	y	y	y	y	y	y	y	y
VD	HIV-stratified	9999	NICD 2023	South Africa	Southern Africa	2008	Clinic attendee with STI symptoms	Female	HIV-positive	100.0	18-57	28.8	27.0		NG	NAAT	Genital fluid	93.3	99.2	37	201	0.18408			34.3163	176.852	0.19404	0.139604	0.254521	y	y	y	y	y	y	y	y	y	y
VD	HIV-stratified	9999	NICD 2023	South Africa	Southern Africa	2008	Clinic attendee with STI symptoms	Female	HIV-positive	100.0	18-57	28.8	27.0		TV	NAAT	Genital fluid	95	98	48	201	0.238806			40.7836	171.675	0.237563	0.175996	0.305494	y	y	y	y	y	y	y	y	y	y
VD	HIV-stratified	9999	NICD 2023	South Africa	Southern Africa	2008	Clinic attendee with STI symptoms	Female	HIV-positive	100.0	18-57	28.8	27.0		None			100	100	45	203	0.221675			48.4165	215.747	0.224414	0.170707	0.282048	y	y	y	y	y	y	y	y	y	y
VD	HIV-stratified	9999	NICD 2023	South Africa	Southern Africa	2010	Clinic attendee with STI symptoms	Female	HIV-positive	100.0	15-56	30.2	29.0		BV	Nugent score	Genital fluid	87	95	96	211	0.454976			76.8986	155.733	0.493785	0.416679	0.571674	y	y	y	y	y	y	y	y	y	y
VD	HIV-stratified	9999	NICD 2023	South Africa	Southern Africa	2010	Clinic attendee with STI symptoms	Female	HIV-positive	100.0	15-56	30.2	29.0		CS	Gram stain	Genital fluid	54.55	89.55	45	211	0.21327			10.9749	43.5722	0.251879	0.130561	0.38513	y	y	y	y	y	y	y	y	y	y
VD	HIV-stratified	9999	NICD 2023	South Africa	Southern Africa	2010	Clinic attendee with STI symptoms	Female	HIV-positive	100.0	15-56	30.2	29.0		CT	NAAT	Genital fluid	88.6	99.6	30	212	0.141509			28.3229	177.541	0.159529	0.109876	0.215419	y	y	y	y	y	y	y	y	y	y
VD	HIV-stratified	9999	NICD 2023	South Africa	Southern Africa	2010	Clinic attendee with STI symptoms	Female	HIV-positive	100.0	15-56	30.2	29.0		MG	NAAT	Genital fluid	93.3	97.6	42	212	0.198113			33.3164	171.16	0.19465	0.13918	0.257172	y	y	y	y	y	y	y	y	y	y
VD	HIV-stratified	9999	NICD 2023	South Africa	Southern Africa	2010	Clinic attendee with STI symptoms	Female	HIV-positive	100.0	15-56	30.2	29.0		NG	NAAT	Genital fluid	93.3	99.2	27	212	0.127358			23.4611	176.429	0.132977	0.0873164	0.188558	y	y	y	y	y	y	y	y	y	y
VD	HIV-stratified	9999	NICD 2023	South Africa	Southern Africa	2010	Clinic attendee with STI symptoms	Female	HIV-positive	100.0	15-56	30.2	29.0		TV	NAAT	Genital fluid	95	98	41	212	0.193396			34.4852	181.98	0.1895	0.13669	0.2494	y	y	y	y	y	y	y	y	y	y
VD	HIV-stratified	9999	NICD 2023	South Africa	Southern Africa	2010	Clinic attendee with STI symptoms	Female	HIV-positive	100.0	15-56	30.2	29.0		None			100	100	40	212	0.188679			41.1546	214.65	0.191729	0.143418	0.248078	y	y	y	y	y	y	y	y	y	y
VD	HIV-stratified	9999	NICD 2023	South Africa	Southern Africa	2011	Clinic attendee with STI symptoms	Female	HIV-positive	100.0	18-57	31.7	30.0		BV	Nugent score	Genital fluid	87	95	118	190	0.621053			82.6404	118.905	0.695014	0.611161	0.778876	y	y	y	y	y	y	y	y	y	y
VD	HIV-stratified	9999	NICD 2023	South Africa	Southern Africa	2011	Clinic attendee with STI symptoms	Female	HIV-positive	100.0	18-57	31.7	30.0		CS	Gram stain	Genital fluid	54.55	89.55	43	190	0.226316			11.9769	42.2746	0.283312	0.156034	0.428201	y	y	y	y	y	y	y	y	y	y
VD	HIV-stratified	9999	NICD 2023	South Africa	Southern Africa	2011	Clinic attendee with STI symptoms	Female	HIV-positive	100.0	18-57	31.7	30.0		CT	NAAT	Genital fluid	88.6	99.6	28	192	0.145833			29.3108	177.211	0.165401	0.113681	0.223781	y	y	y	y	y	y	y	y	y	y
VD	HIV-stratified	9999	NICD 2023	South Africa	Southern Africa	2011	Clinic attendee with STI symptoms	Female	HIV-positive	100.0	18-57	31.7	30.0		MG	NAAT	Genital fluid	93.3	97.6	20	192	0.104167			13.4415	144.997	0.092702	0.0503827	0.143695	y	y	y	y	y	y	y	y	y	y
VD	HIV-stratified	9999	NICD 2023	South Africa	Southern Africa	2011	Clinic attendee with STI symptoms	Female	HIV-positive	100.0	18-57	31.7	30.0		NG	NAAT	Genital fluid	93.3	99.2	30	192	0.15625			27.1294	165.291	0.164131	0.111601	0.224083	y	y	y	y	y	y	y	y	y	y
VD	HIV-stratified	9999	NICD 2023	South Africa	Southern Africa	2011	Clinic attendee with STI symptoms	Female	HIV-positive	100.0	18-57	31.7	30.0		TV	NAAT	Genital fluid	95	98	52	192	0.270833			46.2061	169.607	0.27243	0.207949	0.340446	y	y	y	y	y	y	y	y	y	y
VD	HIV-stratified	9999	NICD 2023	South Africa	Southern Africa	2011	Clinic attendee with STI symptoms	Female	HIV-positive	100.0	18-57	31.7	30.0		None			100	100	29	192	0.151042			30.7401	198.821	0.154612	0.10714	0.206815	y	y	y	y	y	y	y	y	y	y
VD	HIV-stratified	9999	NICD 2023	South Africa	Southern Africa	2012	Clinic attendee with STI symptoms	Female	HIV-positive	100.0	19-48	30.5	29.0		BV	Nugent score	Genital fluid	87	95	70	106	0.660377			47.8805	64.634	0.740794	0.6324	0.845567	y	y	y	y	y	y	y	y	y	y
VD	HIV-stratified	9999	NICD 2023	South Africa	Southern Africa	2012	Clinic attendee with STI symptoms	Female	HIV-positive	100.0	19-48	30.5	29.0		CS	Gram stain	Genital fluid	54.55	89.55	25	106	0.235849			7.74952	25.0071	0.309893	0.134133	0.501013	y	y	y	y	y	y	y	y	y	y
VD	HIV-stratified	9999	NICD 2023	South Africa	Southern Africa	2012	Clinic attendee with STI symptoms	Female	HIV-positive	100.0	19-48	30.5	29.0		CT	NAAT	Genital fluid	88.6	99.6	20	106	0.188679			19.8628	92.3183	0.215156	0.138424	0.302707	y	y	y	y	y	y	y	y	y	y
VD	HIV-stratified	9999	NICD 2023	South Africa	Southern Africa	2012	Clinic attendee with STI symptoms	Female	HIV-positive	100.0	19-48	30.5	29.0		MG	NAAT	Genital fluid	93.3	97.6	11	106	0.103774			7.64653	78.9985	0.0967934	0.0394985	0.171395	y	y	y	y	y	y	y	y	y	y
VD	HIV-stratified	9999	NICD 2023	South Africa	Southern Africa	2012	Clinic attendee with STI symptoms	Female	HIV-positive	100.0	19-48	30.5	29.0		NG	NAAT	Genital fluid	93.3	99.2	15	106	0.141509			14.2101	94.1985	0.150853	0.0863202	0.22968	y	y	y	y	y	y	y	y	y	y
VD	HIV-stratified	9999	NICD 2023	South Africa	Southern Africa	2012	Clinic attendee with STI symptoms	Female	HIV-positive	100.0	19-48	30.5	29.0		TV	NAAT	Genital fluid	95	98	27	106	0.254717			23.55	91.4426	0.257538	0.17135	0.351584	y	y	y	y	y	y	y	y	y	y
VD	HIV-stratified	9999	NICD 2023	South Africa	Southern Africa	2012	Clinic attendee with STI symptoms	Female	HIV-positive	100.0	19-48	30.5	29.0		None			100	100	11	106	0.103774			11.9625	107.664	0.111109	0.0593697	0.175473	y	y	y	y	y	y	y	y	y	y
VD	HIV-stratified	9999	NICD 2023	South Africa	Southern Africa	2013	Clinic attendee with STI symptoms	Female	HIV-positive	100.0	18-63	31.9	30.0		BV	Nugent score	Genital fluid	87	95	106	171	0.619883			73.1426	105.464	0.693529	0.605193	0.781602	y	y	y	y	y	y	y	y	y	y
VD	HIV-stratified	9999	NICD 2023	South Africa	Southern Africa	2013	Clinic attendee with STI symptoms	Female	HIV-positive	100.0	18-63	31.9	30.0		CS	Gram stain	Genital fluid	54.55	89.55	26	171	0.152047			3.76323	31.0747	0.121103	0.0210711	0.244021	y	y	y	y	y	y	y	y	y	y
VD	HIV-stratified	9999	NICD 2023	South Africa	Southern Africa	2013	Clinic attendee with STI symptoms	Female	HIV-positive	100.0	18-63	31.9	30.0		CT	NAAT	Genital fluid	88.6	99.6	29	171	0.169591			26.9104	140.17	0.191984	0.130477	0.262476	y	y	y	y	y	y	y	y	y	y
VD	HIV-stratified	9999	NICD 2023	South Africa	Southern Africa	2013	Clinic attendee with STI symptoms	Female	HIV-positive	100.0	18-63	31.9	30.0		MG	NAAT	Genital fluid	93.3	97.6	28	171	0.163743			21.822	138.513	0.157545	0.102206	0.220994	y	y	y	y	y	y	y	y	y	y
VD	HIV-stratified	9999	NICD 2023	South Africa	Southern Africa	2013	Clinic attendee with STI symptoms	Female	HIV-positive	100.0	18-63	31.9	30.0		NG	NAAT	Genital fluid	93.3	99.2	33	171	0.192982			32.1045	157.514	0.20382	0.14467	0.269714	y	y	y	y	y	y	y	y	y	y
VD	HIV-stratified	9999	NICD 2023	South Africa	Southern Africa	2013	Clinic attendee with STI symptoms	Female	HIV-positive	100.0	18-63	31.9	30.0		TV	NAAT	Genital fluid	95	98	59	171	0.345029			52.6048	149.367	0.352185	0.276895	0.431691	y	y	y	y	y	y	y	y	y	y
VD	HIV-stratified	9999	NICD 2023	South Africa	Southern Africa	2013	Clinic attendee with STI symptoms	Female	HIV-positive	100.0	18-63	31.9	30.0		None			100	100	19	171	0.111111			20.5401	178.302	0.115199	0.0722699	0.166408	y	y	y	y	y	y	y	y	y	y
VD	HIV-stratified	9999	NICD 2023	South Africa	Southern Africa	2014	Clinic attendee with STI symptoms	Female	HIV-positive	100.0	17-54	29.7	29.0		BV	Nugent score	Genital fluid	87	95	124	183	0.677596			75.4131	98.8136	0.763185	0.673533	0.84627	y	y	y	y	y	y	y	y	y	y
VD	HIV-stratified	9999	NICD 2023	South Africa	Southern Africa	2014	Clinic attendee with STI symptoms	Female	HIV-positive	100.0	17-54	29.7	29.0		CS	Gram stain	Genital fluid	54.55	89.55	39	183	0.213115			9.60114	37.9009	0.253322	0.123173	0.399581	y	y	y	y	y	y	y	y	y	y
VD	HIV-stratified	9999	NICD 2023	South Africa	Southern Africa	2014	Clinic attendee with STI symptoms	Female	HIV-positive	100.0	17-54	29.7	29.0		CT	NAAT	Genital fluid	88.6	99.6	29	187	0.15508			26.5956	151.847	0.175147	0.118937	0.240612	y	y	y	y	y	y	y	y	y	y
VD	HIV-stratified	9999	NICD 2023	South Africa	Southern Africa	2014	Clinic attendee with STI symptoms	Female	HIV-positive	100.0	17-54	29.7	29.0		MG	NAAT	Genital fluid	93.3	97.6	18	187	0.0962567			10.6612	125.885	0.0846899	0.0417523	0.137916	y	y	y	y	y	y	y	y	y	y
VD	HIV-stratified	9999	NICD 2023	South Africa	Southern Africa	2014	Clinic attendee with STI symptoms	Female	HIV-positive	100.0	17-54	29.7	29.0		NG	NAAT	Genital fluid	93.3	99.2	36	187	0.192513			35.4328	174.638	0.202893	0.146103	0.264464	y	y	y	y	y	y	y	y	y	y
VD	HIV-stratified	9999	NICD 2023	South Africa	Southern Africa	2014	Clinic attendee with STI symptoms	Female	HIV-positive	100.0	17-54	29.7	29.0		TV	NAAT	Genital fluid	95	98	40	187	0.213904			33.9075	160.147	0.211727	0.152424	0.277897	y	y	y	y	y	y	y	y	y	y
VD	HIV-stratified	9999	NICD 2023	South Africa	Southern Africa	2014	Clinic attendee with STI symptoms	Female	HIV-positive	100.0	17-54	29.7	29.0		None			100	100	21	187	0.112299			21.8283	187.689	0.1163	0.0753035	0.166415	y	y	y	y	y	y	y	y	y	y
VD	HIV-stratified	9999	NICD 2023	South Africa	Southern Africa	2015	Clinic attendee with STI symptoms	Female	HIV-positive	100.0	18-52	28.9	28.0		BV	Nugent score	Genital fluid	87	95	58	86	0.674419			38.2697	50.6657	0.755338	0.631778	0.871835	y	y	y	y	y	y	y	y	y	y
VD	HIV-stratified	9999	NICD 2023	South Africa	Southern Africa	2015	Clinic attendee with STI symptoms	Female	HIV-positive	100.0	18-52	28.9	28.0		CS	Gram stain	Genital fluid	54.55	89.55	22	86	0.255814			7.49478	21.0917	0.355342	0.164824	0.576077	y	y	y	y	y	y	y	y	y	y
VD	HIV-stratified	9999	NICD 2023	South Africa	Southern Africa	2015	Clinic attendee with STI symptoms	Female	HIV-positive	100.0	18-52	28.9	28.0		CT	NAAT	Genital fluid	88.6	99.6	14	86	0.162791			14.6867	77.948	0.188417	0.109945	0.280456	y	y	y	y	y	y	y	y	y	y
VD	HIV-stratified	9999	NICD 2023	South Africa	Southern Africa	2015	Clinic attendee with STI symptoms	Female	HIV-positive	100.0	18-52	28.9	28.0		MG	NAAT	Genital fluid	93.3	97.6	10	86	0.116279			7.03582	63.3907	0.110991	0.0428619	0.19823	y	y	y	y	y	y	y	y	y	y
VD	HIV-stratified	9999	NICD 2023	South Africa	Southern Africa	2015	Clinic attendee with STI symptoms	Female	HIV-positive	100.0	18-52	28.9	28.0		NG	NAAT	Genital fluid	93.3	99.2	20	86	0.232558			20.1633	80.8337	0.249441	0.161193	0.349323	y	y	y	y	y	y	y	y	y	y
VD	HIV-stratified	9999	NICD 2023	South Africa	Southern Africa	2015	Clinic attendee with STI symptoms	Female	HIV-positive	100.0	18-52	28.9	28.0		TV	NAAT	Genital fluid	95	98	24	86	0.27907			23.0955	81.3201	0.284008	0.191813	0.386636	y	y	y	y	y	y	y	y	y	y
VD	HIV-stratified	9999	NICD 2023	South Africa	Southern Africa	2015	Clinic attendee with STI symptoms	Female	HIV-positive	100.0	18-52	28.9	28.0		None			100	100	12	86	0.139535			13.1245	89.3759	0.146846	0.0817209	0.227776	y	y	y	y	y	y	y	y	y	y
VD	HIV-stratified	9999	NICD 2023	South Africa	Southern Africa	2016	Clinic attendee with STI symptoms	Female	HIV-positive	100.0	18-63	30.4	30.0		BV	Nugent score	Genital fluid	87	95	166	255	0.65098			108.377	148.051	0.732024	0.660823	0.802417	y	y	y	y	y	y	y	y	y	y
VD	HIV-stratified	9999	NICD 2023	South Africa	Southern Africa	2016	Clinic attendee with STI symptoms	Female	HIV-positive	100.0	18-63	30.4	30.0		CS	Gram stain	Genital fluid	54.55	89.55	50	255	0.196078			11.8681	55.8017	0.212684	0.11121	0.32642	y	y	y	y	y	y	y	y	y	y
VD	HIV-stratified	9999	NICD 2023	South Africa	Southern Africa	2016	Clinic attendee with STI symptoms	Female	HIV-positive	100.0	18-63	30.4	30.0		CT	NAAT	Genital fluid	88.6	99.6	49	257	0.190661			46.4748	216.797	0.21437	0.162743	0.272591	y	y	y	y	y	y	y	y	y	y
VD	HIV-stratified	9999	NICD 2023	South Africa	Southern Africa	2016	Clinic attendee with STI symptoms	Female	HIV-positive	100.0	18-63	30.4	30.0		MG	NAAT	Genital fluid	93.3	97.6	28	257	0.108949			18.5199	191.533	0.0966927	0.0586052	0.141775	y	y	y	y	y	y	y	y	y	y
VD	HIV-stratified	9999	NICD 2023	South Africa	Southern Africa	2016	Clinic attendee with STI symptoms	Female	HIV-positive	100.0	18-63	30.4	30.0		NG	NAAT	Genital fluid	93.3	99.2	51	257	0.198444			46.3349	222.471	0.208274	0.157524	0.263874	y	y	y	y	y	y	y	y	y	y
VD	HIV-stratified	9999	NICD 2023	South Africa	Southern Africa	2016	Clinic attendee with STI symptoms	Female	HIV-positive	100.0	18-63	30.4	30.0		TV	NAAT	Genital fluid	95	98	58	257	0.225681			51.6485	230.894	0.223689	0.172371	0.278556	y	y	y	y	y	y	y	y	y	y
VD	HIV-stratified	9999	NICD 2023	South Africa	Southern Africa	2016	Clinic attendee with STI symptoms	Female	HIV-positive	100.0	18-63	30.4	30.0		None			100	100	37	258	0.143411			36.3334	247.811	0.146617	0.104408	0.192871	y	y	y	y	y	y	y	y	y	y
VD	HIV-stratified	999	Chabata 2023	Zimbabwe	Southern Africa	2017	Female sex workers recruited to population size estimation study	Female	HIV-positive	100.0	18-46	32.0	31.5		CT	NAAT	Genital fluid	88.6	99.6	11	139	0.0787569			11.1024	120.907	0.0918262	0.0477011	0.14767	n	y	y	n	y	y	y	y	n	y
VD	HIV-stratified	999	Chabata 2023	Zimbabwe	Southern Africa	2017	Female sex workers recruited to population size estimation study	Female	HIV-positive	100.0	18-46	32.0	31.5		NG	NAAT	Genital fluid	93.3	99.2	2	13	0.168611			3.0527	14.6906	0.207799	0.0410134	0.458593	n	y	y	n	y	y	y	y	n	y
VD	HIV-stratified	999	Chabata 2023	Zimbabwe	Southern Africa	2017	Female sex workers recruited to population size estimation study	Female	HIV-positive	100.0	18-46	32.0	31.5		TV	NAAT	Genital fluid	95	98	1	4	0.367061			2.05344	6.118	0.335638	0.0373997	0.752007	n	y	y	n	y	y	y	y	n	y
VD	HIV-stratified	999	Chabata 2023	Zimbabwe	Southern Africa	2017	Female sex workers recruited to population size estimation study	Female	HIV-positive	100.0	18-46	32.0	31.5		None			100	100	277	609	0.454962			288.413	633.911	0.454974	0.416174	0.493937	n	y	y	n	y	y	y	y	n	y
VD	HIV-stratified	9999	NICD 2023	South Africa	Southern Africa	2017	Clinic attendee with STI symptoms	Female	HIV-positive	100.0	18-56	29.5	28.0		BV	Nugent score	Genital fluid	87	95	69	113	0.610619			47.6546	69.9472	0.681293	0.571639	0.786948	y	y	y	y	y	y	y	y	y	y
VD	HIV-stratified	9999	NICD 2023	South Africa	Southern Africa	2017	Clinic attendee with STI symptoms	Female	HIV-positive	100.0	18-56	29.5	28.0		CS	Gram stain	Genital fluid	54.55	89.55	15	113	0.132743			2.22056	22.8098	0.0973512	0.00651336	0.235169	y	y	y	y	y	y	y	y	y	y
VD	HIV-stratified	9999	NICD 2023	South Africa	Southern Africa	2017	Clinic attendee with STI symptoms	Female	HIV-positive	100.0	18-56	29.5	28.0		CT	NAAT	Genital fluid	88.6	99.6	24	113	0.212389			23.7237	98.0519	0.24195	0.163728	0.329462	y	y	y	y	y	y	y	y	y	y
VD	HIV-stratified	9999	NICD 2023	South Africa	Southern Africa	2017	Clinic attendee with STI symptoms	Female	HIV-positive	100.0	18-56	29.5	28.0		MG	NAAT	Genital fluid	93.3	97.6	19	113	0.168142			15.0596	91.2371	0.16506	0.0972286	0.24447	y	y	y	y	y	y	y	y	y	y
VD	HIV-stratified	9999	NICD 2023	South Africa	Southern Africa	2017	Clinic attendee with STI symptoms	Female	HIV-positive	100.0	18-56	29.5	28.0		NG	NAAT	Genital fluid	93.3	99.2	21	113	0.185841			18.9379	95.7086	0.19787	0.124224	0.283677	y	y	y	y	y	y	y	y	y	y
VD	HIV-stratified	9999	NICD 2023	South Africa	Southern Africa	2017	Clinic attendee with STI symptoms	Female	HIV-positive	100.0	18-56	29.5	28.0		TV	NAAT	Genital fluid	95	98	29	113	0.256637			25.1833	97.528	0.258216	0.176171	0.350469	y	y	y	y	y	y	y	y	y	y
VD	HIV-stratified	9999	NICD 2023	South Africa	Southern Africa	2017	Clinic attendee with STI symptoms	Female	HIV-positive	100.0	18-56	29.5	28.0		None			100	100	15	113	0.132743			16.2919	116.528	0.139811	0.083485	0.207605	y	y	y	y	y	y	y	y	y	y
VD	HIV-stratified	9999	NICD 2023	South Africa	Southern Africa	2018	Clinic attendee with STI symptoms	Female	HIV-positive	100.0	19-58	32.2	30.0		BV	Nugent score	Genital fluid	87	95	40	70	0.571429			29.1551	46.0419	0.633231	0.4895	0.765265	y	y	y	y	y	y	y	y	y	y
VD	HIV-stratified	9999	NICD 2023	South Africa	Southern Africa	2018	Clinic attendee with STI symptoms	Female	HIV-positive	100.0	19-58	32.2	30.0		CS	Gram stain	Genital fluid	54.55	89.55	18	70	0.257143			5.83989	16.2358	0.359691	0.138483	0.604673	y	y	y	y	y	y	y	y	y	y
VD	HIV-stratified	9999	NICD 2023	South Africa	Southern Africa	2018	Clinic attendee with STI symptoms	Female	HIV-positive	100.0	19-58	32.2	30.0		CT	NAAT	Genital fluid	88.6	99.6	12	70	0.171429			12.2827	61.318	0.200311	0.111649	0.311451	y	y	y	y	y	y	y	y	y	y
VD	HIV-stratified	9999	NICD 2023	South Africa	Southern Africa	2018	Clinic attendee with STI symptoms	Female	HIV-positive	100.0	19-58	32.2	30.0		MG	NAAT	Genital fluid	93.3	97.6	10	70	0.142857			7.87096	55.2337	0.142503	0.0620014	0.245686	y	y	y	y	y	y	y	y	y	y
VD	HIV-stratified	9999	NICD 2023	South Africa	Southern Africa	2018	Clinic attendee with STI symptoms	Female	HIV-positive	100.0	19-58	32.2	30.0		NG	NAAT	Genital fluid	93.3	99.2	12	70	0.171429			11.4744	61.0921	0.187821	0.0991147	0.292939	y	y	y	y	y	y	y	y	y	y
VD	HIV-stratified	9999	NICD 2023	South Africa	Southern Africa	2018	Clinic attendee with STI symptoms	Female	HIV-positive	100.0	19-58	32.2	30.0		TV	NAAT	Genital fluid	95	98	18	70	0.257143			16.818	63.999	0.262786	0.163414	0.375259	y	y	y	y	y	y	y	y	y	y
VD	HIV-stratified	9999	NICD 2023	South Africa	Southern Africa	2018	Clinic attendee with STI symptoms	Female	HIV-positive	100.0	19-58	32.2	30.0		None			100	100	8	70	0.114286			8.88017	70.9298	0.125197	0.0581388	0.214523	y	y	y	y	y	y	y	y	y	y
VD	HIV-stratified	9999	NICD 2023	South Africa	Southern Africa	2020	Clinic attendee with STI symptoms	Female	HIV-positive	100.0	18-55	32.0	31.0		BV	Nugent score	Genital fluid	87	95	45	76	0.592105			34.3302	52.2286	0.657306	0.530075	0.780698	y	y	y	y	y	y	y	y	y	y
VD	HIV-stratified	9999	NICD 2023	South Africa	Southern Africa	2020	Clinic attendee with STI symptoms	Female	HIV-positive	100.0	18-55	32.0	31.0		CS	Gram stain	Genital fluid	54.55	89.55	17	76	0.223684			5.5118	19.0277	0.289672	0.0974584	0.502093	y	y	y	y	y	y	y	y	y	y
VD	HIV-stratified	9999	NICD 2023	South Africa	Southern Africa	2020	Clinic attendee with STI symptoms	Female	HIV-positive	100.0	18-55	32.0	31.0		CT	NAAT	Genital fluid	88.6	99.6	8	76	0.105263			8.31471	65.8962	0.126179	0.0576007	0.216082	y	y	y	y	y	y	y	y	y	y
VD	HIV-stratified	9999	NICD 2023	South Africa	Southern Africa	2020	Clinic attendee with STI symptoms	Female	HIV-positive	100.0	18-55	32.0	31.0		MG	NAAT	Genital fluid	93.3	97.6	3	76	0.0394737			1.6772	48.3192	0.0347107	0.00175784	0.1006	y	y	y	y	y	y	y	y	y	y
VD	HIV-stratified	9999	NICD 2023	South Africa	Southern Africa	2020	Clinic attendee with STI symptoms	Female	HIV-positive	100.0	18-55	32.0	31.0		NG	NAAT	Genital fluid	93.3	99.2	12	76	0.157895			11.2299	65.3756	0.171776	0.0909829	0.270718	y	y	y	y	y	y	y	y	y	y
VD	HIV-stratified	9999	NICD 2023	South Africa	Southern Africa	2020	Clinic attendee with STI symptoms	Female	HIV-positive	100.0	18-55	32.0	31.0		TV	NAAT	Genital fluid	95	98	11	76	0.144737			9.06614	63.4141	0.142967	0.0680229	0.238027	y	y	y	y	y	y	y	y	y	y
VD	HIV-stratified	9999	NICD 2023	South Africa	Southern Africa	2020	Clinic attendee with STI symptoms	Female	HIV-positive	100.0	18-55	32.0	31.0		None			100	100	13	76	0.171053			13.9165	77.9695	0.178486	0.104107	0.269359	y	y	y	y	y	y	y	y	y	y
VD	HIV-stratified	9999	NICD 2023	South Africa	Southern Africa	2021	Clinic attendee with STI symptoms	Female	HIV-positive	100.0	18-53	32.5	31.0		BV	Nugent score	Genital fluid	87	95	46	79	0.582278			33.3163	51.4101	0.648051	0.516461	0.77768	y	y	y	y	y	y	y	y	y	y
VD	HIV-stratified	9999	NICD 2023	South Africa	Southern Africa	2021	Clinic attendee with STI symptoms	Female	HIV-positive	100.0	18-53	32.5	31.0		CS	Gram stain	Genital fluid	54.55	89.55	16	79	0.202532			4.71116	19.5481	0.241004	0.0641189	0.439797	y	y	y	y	y	y	y	y	y	y
VD	HIV-stratified	9999	NICD 2023	South Africa	Southern Africa	2021	Clinic attendee with STI symptoms	Female	HIV-positive	100.0	18-53	32.5	31.0		CT	NAAT	Genital fluid	88.6	99.6	13	78	0.166667			13.1785	67.6684	0.194751	0.108054	0.297356	y	y	y	y	y	y	y	y	y	y
VD	HIV-stratified	9999	NICD 2023	South Africa	Southern Africa	2021	Clinic attendee with STI symptoms	Female	HIV-positive	100.0	18-53	32.5	31.0		MG	NAAT	Genital fluid	93.3	97.6	5	78	0.0641026			2.92389	51.3912	0.0568946	0.00842305	0.133415	y	y	y	y	y	y	y	y	y	y
VD	HIV-stratified	9999	NICD 2023	South Africa	Southern Africa	2021	Clinic attendee with STI symptoms	Female	HIV-positive	100.0	18-53	32.5	31.0		NG	NAAT	Genital fluid	93.3	99.2	9	78	0.115385			8.98861	70.9671	0.126659	0.06049	0.213638	y	y	y	y	y	y	y	y	y	y
VD	HIV-stratified	9999	NICD 2023	South Africa	Southern Africa	2021	Clinic attendee with STI symptoms	Female	HIV-positive	100.0	18-53	32.5	31.0		TV	NAAT	Genital fluid	95	98	15	78	0.192308			13.3867	69.2841	0.193215	0.10905	0.291965	y	y	y	y	y	y	y	y	y	y
VD	HIV-stratified	9999	NICD 2023	South Africa	Southern Africa	2021	Clinic attendee with STI symptoms	Female	HIV-positive	100.0	18-53	32.5	31.0		None			100	100	17	79	0.21519			18.2513	81.9986	0.22258	0.137393	0.320324	y	y	y	y	y	y	y	y	y	y
VD	HIV-stratified	9999	NICD 2023	South Africa	Southern Africa	2022	Clinic attendee with STI symptoms	Female	HIV-positive	100.0	18-49	33.1	32.0		BV	Nugent score	Genital fluid	87	95	45	69	0.652174			30.1625	41.3222	0.729935	0.593853	0.859844	y	y	y	y	y	y	y	y	y	y
VD	HIV-stratified	9999	NICD 2023	South Africa	Southern Africa	2022	Clinic attendee with STI symptoms	Female	HIV-positive	100.0	18-49	33.1	32.0		CS	Gram stain	Genital fluid	54.55	89.55	13	69	0.188406			3.45646	16.1687	0.213775	0.0379571	0.432073	y	y	y	y	y	y	y	y	y	y
VD	HIV-stratified	9999	NICD 2023	South Africa	Southern Africa	2022	Clinic attendee with STI symptoms	Female	HIV-positive	100.0	18-49	33.1	32.0		CT	NAAT	Genital fluid	88.6	99.6	12	69	0.173913			12.7899	62.8829	0.203391	0.114223	0.313288	y	y	y	y	y	y	y	y	y	y
VD	HIV-stratified	9999	NICD 2023	South Africa	Southern Africa	2022	Clinic attendee with STI symptoms	Female	HIV-positive	100.0	18-49	33.1	32.0		MG	NAAT	Genital fluid	93.3	97.6	3	69	0.0434783			1.84489	47.0633	0.0392002	0.00205676	0.108005	y	y	y	y	y	y	y	y	y	y
VD	HIV-stratified	9999	NICD 2023	South Africa	Southern Africa	2022	Clinic attendee with STI symptoms	Female	HIV-positive	100.0	18-49	33.1	32.0		NG	NAAT	Genital fluid	93.3	99.2	13	69	0.188406			13.8515	68.0265	0.20362	0.115263	0.303119	y	y	y	y	y	y	y	y	y	y
VD	HIV-stratified	9999	NICD 2023	South Africa	Southern Africa	2022	Clinic attendee with STI symptoms	Female	HIV-positive	100.0	18-49	33.1	32.0		TV	NAAT	Genital fluid	95	98	13	69	0.188406			11.5943	60.7015	0.191006	0.101988	0.30105	y	y	y	y	y	y	y	y	y	y
VD	HIV-stratified	9999	NICD 2023	South Africa	Southern Africa	2022	Clinic attendee with STI symptoms	Female	HIV-positive	100.0	18-49	33.1	32.0		None			100	100	13	69	0.188406			14.4046	72.6858	0.198177	0.112484	0.297476	y	y	y	y	y	y	y	y	y	y
VD	HIV-stratified	1767	Otuonye 2004	Nigeria	Central and Western Africa	2002	Clinic attendee with STI symptoms	Female	HIV-negative	0.0	15-50	NR	NR		CS	Gram stain	Genital fluid	54.55	89.55	99	225	0.44			26.1535	34.3827	0.760658	0.620803	0.90753	y	y	y	n	u	n	y	y	y	n
VD	HIV-stratified	1767	Otuonye 2004	Nigeria	Central and Western Africa	2002	Clinic attendee with STI symptoms	Female	HIV-negative	0.0	15-50	NR	NR		TV	Wet mount	Genital fluid	52	100	3	225	0.0133333			4.23658	124.783	0.0339515	0.0100384	0.0728099	y	y	y	n	u	n	y	y	y	n
VD	HIV-stratified	1767	Otuonye 2004	Nigeria	Central and Western Africa	2002	Clinic attendee with STI symptoms	Female	HIV-negative	0.0	15-50	NR	NR		None			100	100	4	225	0.0177778			5.45036	252.41	0.0215932	0.00753141	0.0430833	y	y	y	n	u	n	y	y	y	n
VD	HIV-stratified	1247	Pepin 2011	Ghana, Guinea, Mali, Togo	Central and Western Africa	2005	Clinic attendee with STI symptoms	Female	HIV-negative	0.0	NR	NR	NR		BV	Nugent score	Genital fluid	87	95	546	1236	0.44			392.834	822.124	0.477828	0.444908	0.512051	n	y	y	u	y	y	y	y	y	y
VD	HIV-stratified	1247	Pepin 2011	Ghana, Guinea, Mali, Togo	Central and Western Africa	2005	Clinic attendee with STI symptoms	Female	HIV-negative	0.0	NR	NR	NR		CS	Gram stain	Genital fluid	54.55	89.55	393	1236	0.318			135.989	280.525	0.484767	0.426203	0.5445	n	y	y	u	y	y	y	y	y	y
VD	HIV-stratified	1247	Pepin 2011	Ghana, Guinea, Mali, Togo	Central and Western Africa	2005	Clinic attendee with STI symptoms	Female	HIV-negative	0.0	NR	NR	NR		CT	NAAT	Genital fluid	88.6	99.6	48	1236	0.039			38.4658	952.216	0.0403961	0.0288887	0.0536143	n	y	y	u	y	y	y	y	y	y
VD	HIV-stratified	1247	Pepin 2011	Ghana, Guinea, Mali, Togo	Central and Western Africa	2005	Clinic attendee with STI symptoms	Female	HIV-negative	0.0	NR	NR	NR		MG	NAAT	Genital fluid	93.3	97.6	50	1236	0.04			8.68811	458.356	0.018955	0.00672178	0.0320781	n	y	y	u	y	y	y	y	y	y
VD	HIV-stratified	1247	Pepin 2011	Ghana, Guinea, Mali, Togo	Central and Western Africa	2005	Clinic attendee with STI symptoms	Female	HIV-negative	0.0	NR	NR	NR		NG	NAAT	Genital fluid	93.3	99.2	39	1236	0.032			22.4693	853.06	0.0263397	0.0167204	0.0376659	n	y	y	u	y	y	y	y	y	y
VD	HIV-stratified	1247	Pepin 2011	Ghana, Guinea, Mali, Togo	Central and Western Africa	2005	Clinic attendee with STI symptoms	Female	HIV-negative	0.0	NR	NR	NR		TV	NAAT	Genital fluid	95	98	107	1236	0.087			67.4534	933.041	0.0722942	0.0558523	0.089829	n	y	y	u	y	y	y	y	y	y
VD	HIV-stratified	1211	Nwadioha 2012	Nigeria	Central and Western Africa	2007	Clinic attendee with STI symptoms	Female	HIV-negative	0.0	NR	NR	NR		TV	Wet mount and culture	Genital fluid	52	100	36	350	0.103			33.8367	167.78	0.201673	0.145955	0.266512	y	y	y	u	u	u	y	n	y	y
VD	HIV-stratified	1305	Nwadioha 2011	Nigeria	Central and Western Africa	2007	Clinic attendee with STI symptoms	Female	HIV-negative	0.0	NR	NR	NR		BV	Nugent score	Genital fluid	87	95	70	350	0.2			41.3732	224.185	0.18455	0.135644	0.236895	y	y	y	u	u	y	y	n	y	y
VD	HIV-stratified	473	Chirenje 2018	Zimbabwe	Eastern Africa	2015	Clinic attendee with STI symptoms	Female	HIV-negative	0.0	NR	NR	NR		BV	Nugent score	Genital fluid	87	95	24	69	0.347826			18.6072	50.6554	0.367329	0.23762	0.50001	y	y	y	y	y	y	y	y	y	y
VD	HIV-stratified	473	Chirenje 2018	Zimbabwe	Eastern Africa	2015	Clinic attendee with STI symptoms	Female	HIV-negative	0.0	NR	NR	NR		CT	NAAT	Genital fluid	88.6	99.6	17	94	0.180851			17.6951	85.3809	0.207249	0.129363	0.300068	y	y	y	y	y	y	y	y	y	y
VD	HIV-stratified	473	Chirenje 2018	Zimbabwe	Eastern Africa	2015	Clinic attendee with STI symptoms	Female	HIV-negative	0.0	NR	NR	NR		MG	NAAT	Genital fluid	93.3	97.6	5	94	0.0531915			2.71834	62.585	0.0434343	0.0053245	0.102831	y	y	y	y	y	y	y	y	y	y
VD	HIV-stratified	473	Chirenje 2018	Zimbabwe	Eastern Africa	2015	Clinic attendee with STI symptoms	Female	HIV-negative	0.0	NR	NR	NR		NG	NAAT	Genital fluid	93.3	99.2	17	94	0.180851			16.2349	83.6108	0.194172	0.116237	0.285206	y	y	y	y	y	y	y	y	y	y
VD	HIV-stratified	473	Chirenje 2018	Zimbabwe	Eastern Africa	2015	Clinic attendee with STI symptoms	Female	HIV-negative	0.0	NR	NR	NR		TV	NAAT	Genital fluid	95	98	13	94	0.138298			10.4808	77.1908	0.135778	0.0665902	0.220197	y	y	y	y	y	y	y	y	y	y
VD	HIV-stratified	7294	Omosa-Manyonyi 2023	Kenya	Eastern Africa	2019	Clinic attendee with STI symptoms	Female	HIV-negative	0.0	18-50	29.5	NR		BV	Nugent score	Genital fluid	87	95	137	813	0.171			66.6538	458.375	0.145413	0.114036	0.178848	y	y	y	u	y	y	y	y	y	y
VD	HIV-stratified	7294	Omosa-Manyonyi 2023	Kenya	Eastern Africa	2019	Clinic attendee with STI symptoms	Female	HIV-negative	0.0	18-50	29.5	NR		CS	Wet mount and culture	Genital fluid	54.55	89.55	325	813	0.4			97.5477	145.456	0.670634	0.59562	0.749024	y	y	y	u	y	y	y	y	y	y
VD	HIV-stratified	7294	Omosa-Manyonyi 2023	Kenya	Eastern Africa	2019	Clinic attendee with STI symptoms	Female	HIV-negative	0.0	18-50	29.5	NR		CT	NAAT	Genital fluid	88.6	99.6	97	813	0.125			89.2907	677.257	0.131842	0.106924	0.157962	y	y	y	u	y	y	y	y	y	y
VD	HIV-stratified	7294	Omosa-Manyonyi 2023	Kenya	Eastern Africa	2019	Clinic attendee with STI symptoms	Female	HIV-negative	0.0	18-50	29.5	NR		MG	NAAT	Genital fluid	93.3	97.6	43	813	0.056			14.1442	429.433	0.032937	0.0174034	0.0505372	y	y	y	u	y	y	y	y	y	y
VD	HIV-stratified	7294	Omosa-Manyonyi 2023	Kenya	Eastern Africa	2019	Clinic attendee with STI symptoms	Female	HIV-negative	0.0	18-50	29.5	NR		NG	NAAT	Genital fluid	93.3	99.2	111	813	0.143			101.192	721.309	0.140289	0.115643	0.167278	y	y	y	u	y	y	y	y	y	y
VD	HIV-stratified	7294	Omosa-Manyonyi 2023	Kenya	Eastern Africa	2019	Clinic attendee with STI symptoms	Female	HIV-negative	0.0	18-50	29.5	NR		TV	NAAT	Genital fluid	95	98	76	813	0.098			50.8763	633.097	0.080361	0.0599383	0.102594	y	y	y	u	y	y	y	y	y	y
VD	HIV-stratified	7294	Omosa-Manyonyi 2023	Kenya	Eastern Africa	2019	Clinic attendee with STI symptoms	Female	HIV-negative	0.0	18-50	29.5	NR		None			100	100	273	813	0.335793			292.789	871.068	0.336126	0.304631	0.368089	y	y	y	u	y	y	y	y	y	y
VD	HIV-stratified	7671	Pulei 2023	Kenya	Eastern Africa	2019	Women attending ANC, gynaecology or family planning clinics	Female	HIV-negative	0.0	18-45	NR	NR		CT	NAAT	Genital fluid	88.6	99.6	20	248	0.081			18.8707	207.358	0.0910057	0.0564186	0.133252	n	y	y	u	y	y	y	n	y	y
VD	HIV-stratified	1902	Moodley 2002	South Africa	Southern Africa	2000	Clinic attendee with STI symptoms	Female	HIV-negative	0.0	NR	NR	NR		BV	Nugent score	Genital fluid	87	95	179	308	0.58			131.466	203.325	0.646582	0.57988	0.710937	y	y	y	n	u	u	y	y	y	y
VD	HIV-stratified	1902	Moodley 2002	South Africa	Southern Africa	2000	Clinic attendee with STI symptoms	Female	HIV-negative	0.0	NR	NR	NR		CT	DFA	Genital fluid	82	98.5	15	308	0.05			8.0826	177.15	0.0456257	0.0185578	0.0797758	y	y	y	n	u	u	y	y	y	y
VD	HIV-stratified	1902	Moodley 2002	South Africa	Southern Africa	2000	Clinic attendee with STI symptoms	Female	HIV-negative	0.0	NR	NR	NR		NG	Culture	Genital fluid	75.7	100	25	308	0.08			26.2186	235.818	0.111182	0.0738713	0.153766	y	y	y	n	u	u	y	y	y	y
VD	HIV-stratified	1902	Moodley 2002	South Africa	Southern Africa	2000	Clinic attendee with STI symptoms	Female	HIV-negative	0.0	NR	NR	NR		TV	Culture	Genital fluid	68.8	100	77	308	0.25			67.2079	183.869	0.36552	0.299144	0.436546	y	y	y	n	u	u	y	y	y	y
VD	HIV-stratified	9999	NICD 2023	South Africa	Southern Africa	2006	Clinic attendee with STI symptoms	Female	HIV-negative	0.0	17-57	30.9	29.0		BV	Nugent score	Genital fluid	87	95	40	119	0.336134			28.2316	80.2254	0.351904	0.250224	0.461687	y	y	y	y	y	y	y	y	y	y
VD	HIV-stratified	9999	NICD 2023	South Africa	Southern Africa	2006	Clinic attendee with STI symptoms	Female	HIV-negative	0.0	17-57	30.9	29.0		CT	NAAT	Genital fluid	88.6	99.6	12	122	0.0983607			12.291	107.356	0.114489	0.0614379	0.180228	y	y	y	y	y	y	y	y	y	y
VD	HIV-stratified	9999	NICD 2023	South Africa	Southern Africa	2006	Clinic attendee with STI symptoms	Female	HIV-negative	0.0	17-57	30.9	29.0		MG	NAAT	Genital fluid	93.3	97.6	5	122	0.0409836			2.16307	72.551	0.0298145	0.00224066	0.0769589	y	y	y	y	y	y	y	y	y	y
VD	HIV-stratified	9999	NICD 2023	South Africa	Southern Africa	2006	Clinic attendee with STI symptoms	Female	HIV-negative	0.0	17-57	30.9	29.0		NG	NAAT	Genital fluid	93.3	99.2	10	122	0.0819672			9.50929	108.685	0.0874937	0.0414716	0.146937	y	y	y	y	y	y	y	y	y	y
VD	HIV-stratified	9999	NICD 2023	South Africa	Southern Africa	2006	Clinic attendee with STI symptoms	Female	HIV-negative	0.0	17-57	30.9	29.0		TV	NAAT	Genital fluid	95	98	27	122	0.221311			22.7079	103.055	0.220347	0.145711	0.305566	y	y	y	y	y	y	y	y	y	y
VD	HIV-stratified	9999	NICD 2023	South Africa	Southern Africa	2006	Clinic attendee with STI symptoms	Female	HIV-negative	0.0	17-57	30.9	29.0		None			100	100	52	125	0.416			52.0877	124.833	0.417259	0.333731	0.507893	y	y	y	y	y	y	y	y	y	y
VD	HIV-stratified	9999	NICD 2023	South Africa	Southern Africa	2007	Clinic attendee with STI symptoms	Female	HIV-negative	0.0	15-65	29.7	28.5		BV	Nugent score	Genital fluid	87	95	51	142	0.359155			36.9068	97.2694	0.379428	0.28725	0.48082	y	y	y	y	y	y	y	y	y	y
VD	HIV-stratified	9999	NICD 2023	South Africa	Southern Africa	2007	Clinic attendee with STI symptoms	Female	HIV-negative	0.0	15-65	29.7	28.5		CS	Gram stain	Genital fluid	54.55	89.55	33	135	0.244444			9.85476	30.508	0.323023	0.162249	0.501822	y	y	y	y	y	y	y	y	y	y
VD	HIV-stratified	9999	NICD 2023	South Africa	Southern Africa	2007	Clinic attendee with STI symptoms	Female	HIV-negative	0.0	15-65	29.7	28.5		CT	NAAT	Genital fluid	88.6	99.6	22	160	0.1375			21.2386	136.075	0.15608	0.101902	0.220992	y	y	y	y	y	y	y	y	y	y
VD	HIV-stratified	9999	NICD 2023	South Africa	Southern Africa	2007	Clinic attendee with STI symptoms	Female	HIV-negative	0.0	15-65	29.7	28.5		MG	NAAT	Genital fluid	93.3	97.6	11	159	0.0691824			5.66288	102.194	0.0554133	0.0167383	0.104671	y	y	y	y	y	y	y	y	y	y
VD	HIV-stratified	9999	NICD 2023	South Africa	Southern Africa	2007	Clinic attendee with STI symptoms	Female	HIV-negative	0.0	15-65	29.7	28.5		NG	NAAT	Genital fluid	93.3	99.2	21	160	0.13125			18.6375	135.77	0.137272	0.0858422	0.199643	y	y	y	y	y	y	y	y	y	y
VD	HIV-stratified	9999	NICD 2023	South Africa	Southern Africa	2007	Clinic attendee with STI symptoms	Female	HIV-negative	0.0	15-65	29.7	28.5		TV	NAAT	Genital fluid	95	98	42	159	0.264151			37.9052	142.439	0.266116	0.196639	0.341613	y	y	y	y	y	y	y	y	y	y
VD	HIV-stratified	9999	NICD 2023	South Africa	Southern Africa	2007	Clinic attendee with STI symptoms	Female	HIV-negative	0.0	15-65	29.7	28.5		None			100	100	42	160	0.2625			41.7223	156.759	0.266155	0.200208	0.337932	y	y	y	y	y	y	y	y	y	y
VD	HIV-stratified	9999	NICD 2023	South Africa	Southern Africa	2008	Clinic attendee with STI symptoms	Female	HIV-negative	0.0	16-58	28.4	26.0		BV	Nugent score	Genital fluid	87	95	56	183	0.306011			38.6732	123.049	0.314292	0.235194	0.397544	y	y	y	y	y	y	y	y	y	y
VD	HIV-stratified	9999	NICD 2023	South Africa	Southern Africa	2008	Clinic attendee with STI symptoms	Female	HIV-negative	0.0	16-58	28.4	26.0		CS	Gram stain	Genital fluid	54.55	89.55	54	183	0.295082			18.3807	41.8835	0.438854	0.29337	0.59288	y	y	y	y	y	y	y	y	y	y
VD	HIV-stratified	9999	NICD 2023	South Africa	Southern Africa	2008	Clinic attendee with STI symptoms	Female	HIV-negative	0.0	16-58	28.4	26.0		CT	NAAT	Genital fluid	88.6	99.6	28	187	0.149733			26.4544	155.93	0.169656	0.113878	0.233237	y	y	y	y	y	y	y	y	y	y
VD	HIV-stratified	9999	NICD 2023	South Africa	Southern Africa	2008	Clinic attendee with STI symptoms	Female	HIV-negative	0.0	16-58	28.4	26.0		MG	NAAT	Genital fluid	93.3	97.6	12	187	0.0641711			5.73915	116.196	0.0493921	0.0159045	0.0927696	y	y	y	y	y	y	y	y	y	y
VD	HIV-stratified	9999	NICD 2023	South Africa	Southern Africa	2008	Clinic attendee with STI symptoms	Female	HIV-negative	0.0	16-58	28.4	26.0		NG	NAAT	Genital fluid	93.3	99.2	22	187	0.117647			19.688	159.35	0.123551	0.076968	0.179267	y	y	y	y	y	y	y	y	y	y
VD	HIV-stratified	9999	NICD 2023	South Africa	Southern Africa	2008	Clinic attendee with STI symptoms	Female	HIV-negative	0.0	16-58	28.4	26.0		TV	NAAT	Genital fluid	95	98	39	187	0.208556			33.2192	161.369	0.205859	0.145956	0.270596	y	y	y	y	y	y	y	y	y	y
VD	HIV-stratified	9999	NICD 2023	South Africa	Southern Africa	2008	Clinic attendee with STI symptoms	Female	HIV-negative	0.0	16-58	28.4	26.0		None			100	100	45	188	0.239362			47.0048	194.002	0.242291	0.184306	0.303359	y	y	y	y	y	y	y	y	y	y
VD	HIV-stratified	9999	NICD 2023	South Africa	Southern Africa	2010	Clinic attendee with STI symptoms	Female	HIV-negative	0.0	15-60	29.9	27.0		BV	Nugent score	Genital fluid	87	95	83	230	0.36087			60.0712	157.716	0.380882	0.306791	0.457962	y	y	y	y	y	y	y	y	y	y
VD	HIV-stratified	9999	NICD 2023	South Africa	Southern Africa	2010	Clinic attendee with STI symptoms	Female	HIV-negative	0.0	15-60	29.9	27.0		CS	Gram stain	Genital fluid	54.55	89.55	76	230	0.330435			25.4968	49.4254	0.515864	0.37892	0.656243	y	y	y	y	y	y	y	y	y	y
VD	HIV-stratified	9999	NICD 2023	South Africa	Southern Africa	2010	Clinic attendee with STI symptoms	Female	HIV-negative	0.0	15-60	29.9	27.0		CT	NAAT	Genital fluid	88.6	99.6	33	230	0.143478			30.7943	191.039	0.161194	0.113978	0.21638	y	y	y	y	y	y	y	y	y	y
VD	HIV-stratified	9999	NICD 2023	South Africa	Southern Africa	2010	Clinic attendee with STI symptoms	Female	HIV-negative	0.0	15-60	29.9	27.0		MG	NAAT	Genital fluid	93.3	97.6	11	230	0.0478261			3.90799	125.531	0.0311317	0.00521781	0.0646986	y	y	y	y	y	y	y	y	y	y
VD	HIV-stratified	9999	NICD 2023	South Africa	Southern Africa	2010	Clinic attendee with STI symptoms	Female	HIV-negative	0.0	15-60	29.9	27.0		NG	NAAT	Genital fluid	93.3	99.2	20	230	0.0869565			16.8406	188.673	0.0892586	0.05242	0.134751	y	y	y	y	y	y	y	y	y	y
VD	HIV-stratified	9999	NICD 2023	South Africa	Southern Africa	2010	Clinic attendee with STI symptoms	Female	HIV-negative	0.0	15-60	29.9	27.0		TV	NAAT	Genital fluid	95	98	36	230	0.156522			28.057	187.192	0.149883	0.101802	0.202627	y	y	y	y	y	y	y	y	y	y
VD	HIV-stratified	9999	NICD 2023	South Africa	Southern Africa	2010	Clinic attendee with STI symptoms	Female	HIV-negative	0.0	15-60	29.9	27.0		None			100	100	52	230	0.226087			52.9793	231.688	0.228666	0.17902	0.285946	y	y	y	y	y	y	y	y	y	y
VD	HIV-stratified	9999	NICD 2023	South Africa	Southern Africa	2011	Clinic attendee with STI symptoms	Female	HIV-negative	0.0	18-64	29.2	26.0		BV	Nugent score	Genital fluid	87	95	110	254	0.433071			81.7047	174.805	0.467404	0.395007	0.542891	y	y	y	y	y	y	y	y	y	y
VD	HIV-stratified	9999	NICD 2023	South Africa	Southern Africa	2011	Clinic attendee with STI symptoms	Female	HIV-negative	0.0	18-64	29.2	26.0		CS	Gram stain	Genital fluid	54.55	89.55	66	254	0.259843			22.5056	63.121	0.356547	0.245398	0.479451	y	y	y	y	y	y	y	y	y	y
VD	HIV-stratified	9999	NICD 2023	South Africa	Southern Africa	2011	Clinic attendee with STI symptoms	Female	HIV-negative	0.0	18-64	29.2	26.0		CT	NAAT	Genital fluid	88.6	99.6	47	256	0.183594			44.3587	214.978	0.20634	0.154967	0.265737	y	y	y	y	y	y	y	y	y	y
VD	HIV-stratified	9999	NICD 2023	South Africa	Southern Africa	2011	Clinic attendee with STI symptoms	Female	HIV-negative	0.0	18-64	29.2	26.0		MG	NAAT	Genital fluid	93.3	97.6	11	256	0.0429688			3.20496	126.602	0.0253151	0.0027424	0.0558048	y	y	y	y	y	y	y	y	y	y
VD	HIV-stratified	9999	NICD 2023	South Africa	Southern Africa	2011	Clinic attendee with STI symptoms	Female	HIV-negative	0.0	18-64	29.2	26.0		NG	NAAT	Genital fluid	93.3	99.2	25	256	0.0976562			23.3125	231.872	0.100541	0.0642308	0.141069	y	y	y	y	y	y	y	y	y	y
VD	HIV-stratified	9999	NICD 2023	South Africa	Southern Africa	2011	Clinic attendee with STI symptoms	Female	HIV-negative	0.0	18-64	29.2	26.0		TV	NAAT	Genital fluid	95	98	43	256	0.167969			37.1423	229.154	0.162085	0.116036	0.211026	y	y	y	y	y	y	y	y	y	y
VD	HIV-stratified	9999	NICD 2023	South Africa	Southern Africa	2011	Clinic attendee with STI symptoms	Female	HIV-negative	0.0	18-64	29.2	26.0		None			100	100	60	256	0.234375			59.4048	250.375	0.237263	0.185624	0.291616	y	y	y	y	y	y	y	y	y	y
VD	HIV-stratified	9999	NICD 2023	South Africa	Southern Africa	2012	Clinic attendee with STI symptoms	Female	HIV-negative	0.0	18-58	28.5	25.0		BV	Nugent score	Genital fluid	87	95	50	101	0.49505			38.0955	70.1064	0.543395	0.428984	0.659913	y	y	y	y	y	y	y	y	y	y
VD	HIV-stratified	9999	NICD 2023	South Africa	Southern Africa	2012	Clinic attendee with STI symptoms	Female	HIV-negative	0.0	18-58	28.5	25.0		CS	Gram stain	Genital fluid	54.55	89.55	18	101	0.178218			3.68238	20.23	0.182025	0.0336541	0.363865	y	y	y	y	y	y	y	y	y	y
VD	HIV-stratified	9999	NICD 2023	South Africa	Southern Africa	2012	Clinic attendee with STI symptoms	Female	HIV-negative	0.0	18-58	28.5	25.0		CT	NAAT	Genital fluid	88.6	99.6	20	101	0.19802			20.5073	89.9503	0.227985	0.146264	0.32137	y	y	y	y	y	y	y	y	y	y
VD	HIV-stratified	9999	NICD 2023	South Africa	Southern Africa	2012	Clinic attendee with STI symptoms	Female	HIV-negative	0.0	18-58	28.5	25.0		MG	NAAT	Genital fluid	93.3	97.6	9	101	0.0891089			5.8635	73.686	0.0795741	0.0264552	0.148349	y	y	y	y	y	y	y	y	y	y
VD	HIV-stratified	9999	NICD 2023	South Africa	Southern Africa	2012	Clinic attendee with STI symptoms	Female	HIV-negative	0.0	18-58	28.5	25.0		NG	NAAT	Genital fluid	93.3	99.2	9	101	0.0891089			8.34583	86.0997	0.0969322	0.0438008	0.167753	y	y	y	y	y	y	y	y	y	y
VD	HIV-stratified	9999	NICD 2023	South Africa	Southern Africa	2012	Clinic attendee with STI symptoms	Female	HIV-negative	0.0	18-58	28.5	25.0		TV	NAAT	Genital fluid	95	98	21	101	0.207921			18.2468	87.2975	0.209019	0.130734	0.298438	y	y	y	y	y	y	y	y	y	y
VD	HIV-stratified	9999	NICD 2023	South Africa	Southern Africa	2012	Clinic attendee with STI symptoms	Female	HIV-negative	0.0	18-58	28.5	25.0		None			100	100	23	101	0.227723			24.9312	106.627	0.233816	0.158449	0.319828	y	y	y	y	y	y	y	y	y	y
VD	HIV-stratified	9999	NICD 2023	South Africa	Southern Africa	2013	Clinic attendee with STI symptoms	Female	HIV-negative	0.0	16-68	27.6	26.0		BV	Nugent score	Genital fluid	87	95	94	186	0.505376			70.3026	126.579	0.555405	0.471528	0.640625	y	y	y	y	y	y	y	y	y	y
VD	HIV-stratified	9999	NICD 2023	South Africa	Southern Africa	2013	Clinic attendee with STI symptoms	Female	HIV-negative	0.0	16-68	27.6	26.0		CS	Gram stain	Genital fluid	54.55	89.55	39	187	0.208556			10.2305	41.8005	0.244747	0.122887	0.383153	y	y	y	y	y	y	y	y	y	y
VD	HIV-stratified	9999	NICD 2023	South Africa	Southern Africa	2013	Clinic attendee with STI symptoms	Female	HIV-negative	0.0	16-68	27.6	26.0		CT	NAAT	Genital fluid	88.6	99.6	28	187	0.149733			28.2009	166.842	0.169027	0.116072	0.229132	y	y	y	y	y	y	y	y	y	y
VD	HIV-stratified	9999	NICD 2023	South Africa	Southern Africa	2013	Clinic attendee with STI symptoms	Female	HIV-negative	0.0	16-68	27.6	26.0		MG	NAAT	Genital fluid	93.3	97.6	13	186	0.0698925			6.2441	111.676	0.0559129	0.0185112	0.101693	y	y	y	y	y	y	y	y	y	y
VD	HIV-stratified	9999	NICD 2023	South Africa	Southern Africa	2013	Clinic attendee with STI symptoms	Female	HIV-negative	0.0	16-68	27.6	26.0		NG	NAAT	Genital fluid	93.3	99.2	17	187	0.0909091			14.5619	154.978	0.0939611	0.0526083	0.144324	y	y	y	y	y	y	y	y	y	y
VD	HIV-stratified	9999	NICD 2023	South Africa	Southern Africa	2013	Clinic attendee with STI symptoms	Female	HIV-negative	0.0	16-68	27.6	26.0		TV	NAAT	Genital fluid	95	98	40	187	0.213904			35.2164	166.405	0.211631	0.152335	0.27523	y	y	y	y	y	y	y	y	y	y
VD	HIV-stratified	9999	NICD 2023	South Africa	Southern Africa	2013	Clinic attendee with STI symptoms	Female	HIV-negative	0.0	16-68	27.6	26.0		None			100	100	38	187	0.203209			40.1467	194.979	0.205903	0.153187	0.266	y	y	y	y	y	y	y	y	y	y
VD	HIV-stratified	9999	NICD 2023	South Africa	Southern Africa	2014	Clinic attendee with STI symptoms	Female	HIV-negative	0.0	18-56	27.6	26.0		BV	Nugent score	Genital fluid	87	95	93	199	0.467337			70.8601	139.206	0.509029	0.425923	0.592264	y	y	y	y	y	y	y	y	y	y
VD	HIV-stratified	9999	NICD 2023	South Africa	Southern Africa	2014	Clinic attendee with STI symptoms	Female	HIV-negative	0.0	18-56	27.6	26.0		CS	Gram stain	Genital fluid	54.55	89.55	50	199	0.251256			15.7207	46.3571	0.339121	0.208546	0.481512	y	y	y	y	y	y	y	y	y	y
VD	HIV-stratified	9999	NICD 2023	South Africa	Southern Africa	2014	Clinic attendee with STI symptoms	Female	HIV-negative	0.0	18-56	27.6	26.0		CT	NAAT	Genital fluid	88.6	99.6	33	198	0.166667			34.6195	184.236	0.187908	0.135204	0.246246	y	y	y	y	y	y	y	y	y	y
VD	HIV-stratified	9999	NICD 2023	South Africa	Southern Africa	2014	Clinic attendee with STI symptoms	Female	HIV-negative	0.0	18-56	27.6	26.0		MG	NAAT	Genital fluid	93.3	97.6	16	198	0.0808081			9.30342	138.125	0.0673549	0.0288913	0.11214	y	y	y	y	y	y	y	y	y	y
VD	HIV-stratified	9999	NICD 2023	South Africa	Southern Africa	2014	Clinic attendee with STI symptoms	Female	HIV-negative	0.0	18-56	27.6	26.0		NG	NAAT	Genital fluid	93.3	99.2	22	198	0.111111			20.079	173.59	0.115669	0.0704651	0.16694	y	y	y	y	y	y	y	y	y	y
VD	HIV-stratified	9999	NICD 2023	South Africa	Southern Africa	2014	Clinic attendee with STI symptoms	Female	HIV-negative	0.0	18-56	27.6	26.0		TV	NAAT	Genital fluid	95	98	20	198	0.10101			13.1707	144.361	0.0912345	0.0480363	0.145902	y	y	y	y	y	y	y	y	y	y
VD	HIV-stratified	9999	NICD 2023	South Africa	Southern Africa	2014	Clinic attendee with STI symptoms	Female	HIV-negative	0.0	18-56	27.6	26.0		None			100	100	51	201	0.253731			50.823	198.066	0.256596	0.196621	0.317775	y	y	y	y	y	y	y	y	y	y
VD	HIV-stratified	360	Marcotte 2019	South Africa	Southern Africa	2015	Sexually active HIV-negative women; Clinic attendee with STI symptoms	Female	HIV-negative	0.0	18-40	NR	NR		BV	Nugent score	Genital fluid	87	95	13	14	0.928571			12.0215	13.2261	0.908924	0.702494	0.996334	n	y	y	u	u	n	y	n	n	n
VD	HIV-stratified	9999	NICD 2023	South Africa	Southern Africa	2015	Clinic attendee with STI symptoms	Female	HIV-negative	0.0	18-52	26.9	25.0		BV	Nugent score	Genital fluid	87	95	61	117	0.521368			47.2283	82.1285	0.575054	0.467566	0.681796	y	y	y	y	y	y	y	y	y	y
VD	HIV-stratified	9999	NICD 2023	South Africa	Southern Africa	2015	Clinic attendee with STI symptoms	Female	HIV-negative	0.0	18-52	26.9	25.0		CS	Gram stain	Genital fluid	54.55	89.55	35	117	0.299145			12.1449	27.0453	0.449058	0.269344	0.643166	y	y	y	y	y	y	y	y	y	y
VD	HIV-stratified	9999	NICD 2023	South Africa	Southern Africa	2015	Clinic attendee with STI symptoms	Female	HIV-negative	0.0	18-52	26.9	25.0		CT	NAAT	Genital fluid	88.6	99.6	31	118	0.262712			29.5432	99.1707	0.297902	0.21392	0.391376	y	y	y	y	y	y	y	y	y	y
VD	HIV-stratified	9999	NICD 2023	South Africa	Southern Africa	2015	Clinic attendee with STI symptoms	Female	HIV-negative	0.0	18-52	26.9	25.0		MG	NAAT	Genital fluid	93.3	97.6	10	117	0.0854701			6.29633	83.6908	0.0752332	0.0262858	0.138174	y	y	y	y	y	y	y	y	y	y
VD	HIV-stratified	9999	NICD 2023	South Africa	Southern Africa	2015	Clinic attendee with STI symptoms	Female	HIV-negative	0.0	18-52	26.9	25.0		NG	NAAT	Genital fluid	93.3	99.2	20	118	0.169492			17.6513	97.6615	0.180739	0.110023	0.263098	y	y	y	y	y	y	y	y	y	y
VD	HIV-stratified	9999	NICD 2023	South Africa	Southern Africa	2015	Clinic attendee with STI symptoms	Female	HIV-negative	0.0	18-52	26.9	25.0		TV	NAAT	Genital fluid	95	98	19	118	0.161017			16.0204	101.775	0.15741	0.0923701	0.233519	y	y	y	y	y	y	y	y	y	y
VD	HIV-stratified	9999	NICD 2023	South Africa	Southern Africa	2015	Clinic attendee with STI symptoms	Female	HIV-negative	0.0	18-52	26.9	25.0		None			100	100	16	118	0.135593			17.3698	122.59	0.14169	0.0852325	0.208294	y	y	y	y	y	y	y	y	y	y
VD	HIV-stratified	9999	NICD 2023	South Africa	Southern Africa	2016	Clinic attendee with STI symptoms	Female	HIV-negative	0.0	17-60	27.4	25.0		BV	Nugent score	Genital fluid	87	95	129	267	0.483146			94.5281	179.085	0.52784	0.455537	0.598584	y	y	y	y	y	y	y	y	y	y
VD	HIV-stratified	9999	NICD 2023	South Africa	Southern Africa	2016	Clinic attendee with STI symptoms	Female	HIV-negative	0.0	17-60	27.4	25.0		CS	Gram stain	Genital fluid	54.55	89.55	55	267	0.205993			13.7464	58.3492	0.235588	0.134315	0.346795	y	y	y	y	y	y	y	y	y	y
VD	HIV-stratified	9999	NICD 2023	South Africa	Southern Africa	2016	Clinic attendee with STI symptoms	Female	HIV-negative	0.0	17-60	27.4	25.0		CT	NAAT	Genital fluid	88.6	99.6	50	268	0.186567			50.5522	241.349	0.209456	0.160624	0.262536	y	y	y	y	y	y	y	y	y	y
VD	HIV-stratified	9999	NICD 2023	South Africa	Southern Africa	2016	Clinic attendee with STI symptoms	Female	HIV-negative	0.0	17-60	27.4	25.0		MG	NAAT	Genital fluid	93.3	97.6	26	268	0.0970149			15.8578	189.098	0.0838599	0.0473823	0.125903	y	y	y	y	y	y	y	y	y	y
VD	HIV-stratified	9999	NICD 2023	South Africa	Southern Africa	2016	Clinic attendee with STI symptoms	Female	HIV-negative	0.0	17-60	27.4	25.0		NG	NAAT	Genital fluid	93.3	99.2	39	268	0.145522			35.0569	231.696	0.151306	0.108282	0.201165	y	y	y	y	y	y	y	y	y	y
VD	HIV-stratified	9999	NICD 2023	South Africa	Southern Africa	2016	Clinic attendee with STI symptoms	Female	HIV-negative	0.0	17-60	27.4	25.0		TV	NAAT	Genital fluid	95	98	27	268	0.100746			18.0572	201.25	0.0897254	0.0532083	0.131798	y	y	y	y	y	y	y	y	y	y
VD	HIV-stratified	9999	NICD 2023	South Africa	Southern Africa	2016	Clinic attendee with STI symptoms	Female	HIV-negative	0.0	17-60	27.4	25.0		None			100	100	66	268	0.246269			64.063	257.73	0.248566	0.197546	0.303002	y	y	y	y	y	y	y	y	y	y
VD	HIV-stratified	999	Chabata 2023	Zimbabwe	Southern Africa	2017	Female sex workers recruited to population size estimation study	Female	HIV-negative	0.0	18-50	26.6	25.0		CT	NAAT	Genital fluid	88.6	99.6	3	9	0.30056			3.69216	9.06652	0.40723	0.125822	0.754132	n	y	y	n	y	y	y	y	n	y
VD	HIV-stratified	999	Chabata 2023	Zimbabwe	Southern Africa	2017	Female sex workers recruited to population size estimation study	Female	HIV-negative	0.0	18-50	26.6	25.0		NG	NAAT	Genital fluid	93.3	99.2	6	20	0.296852			6.55669	19.5062	0.336134	0.152197	0.559701	n	y	y	n	y	y	y	y	n	y
VD	HIV-stratified	999	Chabata 2023	Zimbabwe	Southern Africa	2017	Female sex workers recruited to population size estimation study	Female	HIV-negative	0.0	18-50	26.6	25.0		TV	NAAT	Genital fluid	95	98	7	17	0.412215			7.42986	17.2551	0.430588	0.208553	0.661762	n	y	y	n	y	y	y	y	n	y
VD	HIV-stratified	999	Chabata 2023	Zimbabwe	Southern Africa	2017	Female sex workers recruited to population size estimation study	Female	HIV-negative	0.0	18-50	26.6	25.0		None			100	100	5	14	0.391207			6.1975	16.6377	0.372497	0.160211	0.621366	n	y	y	n	y	y	y	y	n	y
VD	HIV-stratified	9999	NICD 2023	South Africa	Southern Africa	2017	Clinic attendee with STI symptoms	Female	HIV-negative	0.0	18-59	26.6	24.0		BV	Nugent score	Genital fluid	87	95	127	284	0.447183			96.7935	199.658	0.484798	0.41707	0.552911	y	y	y	y	y	y	y	y	y	y
VD	HIV-stratified	9999	NICD 2023	South Africa	Southern Africa	2017	Clinic attendee with STI symptoms	Female	HIV-negative	0.0	18-59	26.6	24.0		CS	Gram stain	Genital fluid	54.55	89.55	63	284	0.221831			16.9765	62.6453	0.270994	0.16439	0.3843	y	y	y	y	y	y	y	y	y	y
VD	HIV-stratified	9999	NICD 2023	South Africa	Southern Africa	2017	Clinic attendee with STI symptoms	Female	HIV-negative	0.0	18-59	26.6	24.0		CT	NAAT	Genital fluid	88.6	99.6	63	284	0.221831			60.7435	244.044	0.248904	0.19544	0.304789	y	y	y	y	y	y	y	y	y	y
VD	HIV-stratified	9999	NICD 2023	South Africa	Southern Africa	2017	Clinic attendee with STI symptoms	Female	HIV-negative	0.0	18-59	26.6	24.0		MG	NAAT	Genital fluid	93.3	97.6	22	284	0.0774648			11.6383	187.311	0.0621336	0.031125	0.100005	y	y	y	y	y	y	y	y	y	y
VD	HIV-stratified	9999	NICD 2023	South Africa	Southern Africa	2017	Clinic attendee with STI symptoms	Female	HIV-negative	0.0	18-59	26.6	24.0		NG	NAAT	Genital fluid	93.3	99.2	41	284	0.144366			38.0824	253.956	0.149957	0.108165	0.196393	y	y	y	y	y	y	y	y	y	y
VD	HIV-stratified	9999	NICD 2023	South Africa	Southern Africa	2017	Clinic attendee with STI symptoms	Female	HIV-negative	0.0	18-59	26.6	24.0		TV	NAAT	Genital fluid	95	98	47	284	0.165493			36.1174	227.486	0.158768	0.113751	0.208024	y	y	y	y	y	y	y	y	y	y
VD	HIV-stratified	9999	NICD 2023	South Africa	Southern Africa	2017	Clinic attendee with STI symptoms	Female	HIV-negative	0.0	18-59	26.6	24.0		None			100	100	59	284	0.207746			61.3152	291.685	0.21021	0.164653	0.257992	y	y	y	y	y	y	y	y	y	y
VD	HIV-stratified	251	Happel 2020	South Africa	Southern Africa	2018	Women and students who were not pregnant or breastfeeding, HIV-negative, and did not have PID; Attended clinic with STI symptoms	Female	HIV-negative	0.0	18-45	NR	22.0		BV	Nugent score	Genital fluid	87	95	43	95	0.453			33.0232	66.934	0.493369	0.374067	0.615406	n	y	y	y	y	n	y	y	n	y
VD	HIV-stratified	251	Happel 2020	South Africa	Southern Africa	2018	Women and students who were not pregnant or breastfeeding, HIV-negative, and did not have PID; Attended clinic with STI symptoms	Female	HIV-negative	0.0	18-45	NR	22.0		CT	NAAT	Genital fluid	88.6	99.6	8	95	0.084			7.98873	79.2745	0.100773	0.0440191	0.176551	n	y	y	y	y	n	y	y	n	y
VD	HIV-stratified	251	Happel 2020	South Africa	Southern Africa	2018	Women and students who were not pregnant or breastfeeding, HIV-negative, and did not have PID; Attended clinic with STI symptoms	Female	HIV-negative	0.0	18-45	NR	22.0		MG	NAAT	Genital fluid	93.3	97.6	3	95	0.032			1.68962	65.2569	0.0258918	0.0010859	0.0739372	n	y	y	y	y	n	y	y	n	y
VD	HIV-stratified	251	Happel 2020	South Africa	Southern Africa	2018	Women and students who were not pregnant or breastfeeding, HIV-negative, and did not have PID; Attended clinic with STI symptoms	Female	HIV-negative	0.0	18-45	NR	22.0		NG	NAAT	Genital fluid	93.3	99.2	2	95	0.021			1.86491	70.8526	0.026321	0.00216994	0.0735209	n	y	y	y	y	n	y	y	n	y
VD	HIV-stratified	251	Happel 2020	South Africa	Southern Africa	2018	Women and students who were not pregnant or breastfeeding, HIV-negative, and did not have PID; Attended clinic with STI symptoms	Female	HIV-negative	0.0	18-45	NR	22.0		TV	NAAT	Genital fluid	95	98	9	95	0.095			6.77074	75.862	0.0892507	0.0343438	0.162109	n	y	y	y	y	n	y	y	n	y
VD	HIV-stratified	251	Happel 2020	South Africa	Southern Africa	2018	Women and students who were not pregnant or breastfeeding, HIV-negative, and did not have PID; Attended clinic with STI symptoms	Female	HIV-negative	0.0	18-45	NR	22.0		None			100	100	45	95	0.473684			51.0072	107.59	0.47409	0.378815	0.566139	n	y	y	y	y	n	y	y	n	y
VD	HIV-stratified	9999	NICD 2023	South Africa	Southern Africa	2018	Clinic attendee with STI symptoms	Female	HIV-negative	0.0	18-52	27.1	25.0		BV	Nugent score	Genital fluid	87	95	103	237	0.434599			77.8731	165.699	0.469966	0.396214	0.547858	y	y	y	y	y	y	y	y	y	y
VD	HIV-stratified	9999	NICD 2023	South Africa	Southern Africa	2018	Clinic attendee with STI symptoms	Female	HIV-negative	0.0	18-52	27.1	25.0		CS	Gram stain	Genital fluid	54.55	89.55	65	237	0.274262			21.409	55.0009	0.389248	0.264184	0.51999	y	y	y	y	y	y	y	y	y	y
VD	HIV-stratified	9999	NICD 2023	South Africa	Southern Africa	2018	Clinic attendee with STI symptoms	Female	HIV-negative	0.0	18-52	27.1	25.0		CT	NAAT	Genital fluid	88.6	99.6	53	236	0.224576			51.5441	203.405	0.253406	0.194683	0.316068	y	y	y	y	y	y	y	y	y	y
VD	HIV-stratified	9999	NICD 2023	South Africa	Southern Africa	2018	Clinic attendee with STI symptoms	Female	HIV-negative	0.0	18-52	27.1	25.0		MG	NAAT	Genital fluid	93.3	97.6	16	236	0.0677966			7.84512	149.978	0.0523085	0.0202312	0.0922255	y	y	y	y	y	y	y	y	y	y
VD	HIV-stratified	9999	NICD 2023	South Africa	Southern Africa	2018	Clinic attendee with STI symptoms	Female	HIV-negative	0.0	18-52	27.1	25.0		NG	NAAT	Genital fluid	93.3	99.2	24	236	0.101695			20.9432	200.401	0.104507	0.0650977	0.151471	y	y	y	y	y	y	y	y	y	y
VD	HIV-stratified	9999	NICD 2023	South Africa	Southern Africa	2018	Clinic attendee with STI symptoms	Female	HIV-negative	0.0	18-52	27.1	25.0		TV	NAAT	Genital fluid	95	98	12	236	0.0508475			5.38071	145.466	0.0369896	0.00968182	0.0714424	y	y	y	y	y	y	y	y	y	y
VD	HIV-stratified	9999	NICD 2023	South Africa	Southern Africa	2018	Clinic attendee with STI symptoms	Female	HIV-negative	0.0	18-52	27.1	25.0		None			100	100	59	237	0.248945			59.7289	237.603	0.251381	0.198099	0.308378	y	y	y	y	y	y	y	y	y	y
VD	HIV-stratified	9999	NICD 2023	South Africa	Southern Africa	2020	Clinic attendee with STI symptoms	Female	HIV-negative	0.0	18-65	28.8	27.0		BV	Nugent score	Genital fluid	87	95	65	149	0.436242			48.3797	103.067	0.469398	0.373276	0.561272	y	y	y	y	y	y	y	y	y	y
VD	HIV-stratified	9999	NICD 2023	South Africa	Southern Africa	2020	Clinic attendee with STI symptoms	Female	HIV-negative	0.0	18-65	28.8	27.0		CS	Gram stain	Genital fluid	54.55	89.55	50	149	0.33557			16.6907	31.5691	0.528703	0.355711	0.704846	y	y	y	y	y	y	y	y	y	y
VD	HIV-stratified	9999	NICD 2023	South Africa	Southern Africa	2020	Clinic attendee with STI symptoms	Female	HIV-negative	0.0	18-65	28.8	27.0		CT	NAAT	Genital fluid	88.6	99.6	31	149	0.208054			30.7997	130.2	0.236556	0.167793	0.316745	y	y	y	y	y	y	y	y	y	y
VD	HIV-stratified	9999	NICD 2023	South Africa	Southern Africa	2020	Clinic attendee with STI symptoms	Female	HIV-negative	0.0	18-65	28.8	27.0		MG	NAAT	Genital fluid	93.3	97.6	11	149	0.0738255			5.95602	97.4793	0.0611004	0.0203013	0.115051	y	y	y	y	y	y	y	y	y	y
VD	HIV-stratified	9999	NICD 2023	South Africa	Southern Africa	2020	Clinic attendee with STI symptoms	Female	HIV-negative	0.0	18-65	28.8	27.0		NG	NAAT	Genital fluid	93.3	99.2	17	149	0.114094			16.5048	137.729	0.119835	0.070572	0.179702	y	y	y	y	y	y	y	y	y	y
VD	HIV-stratified	9999	NICD 2023	South Africa	Southern Africa	2020	Clinic attendee with STI symptoms	Female	HIV-negative	0.0	18-65	28.8	27.0		TV	NAAT	Genital fluid	95	98	13	149	0.0872483			8.5917	109.858	0.0782072	0.0350046	0.135143	y	y	y	y	y	y	y	y	y	y
VD	HIV-stratified	9999	NICD 2023	South Africa	Southern Africa	2020	Clinic attendee with STI symptoms	Female	HIV-negative	0.0	18-65	28.8	27.0		None			100	100	36	149	0.241611			37.2896	151.436	0.246239	0.182214	0.318728	y	y	y	y	y	y	y	y	y	y
VD	HIV-stratified	9999	NICD 2023	South Africa	Southern Africa	2021	Clinic attendee with STI symptoms	Female	HIV-negative	0.0	18-55	29.0	27.0		BV	Nugent score	Genital fluid	87	95	84	147	0.571429			61.2224	96.5461	0.634127	0.53757	0.729741	y	y	y	y	y	y	y	y	y	y
VD	HIV-stratified	9999	NICD 2023	South Africa	Southern Africa	2021	Clinic attendee with STI symptoms	Female	HIV-negative	0.0	18-55	29.0	27.0		CS	Gram stain	Genital fluid	54.55	89.55	36	147	0.244898			11.4255	35.1642	0.324919	0.177055	0.485397	y	y	y	y	y	y	y	y	y	y
VD	HIV-stratified	9999	NICD 2023	South Africa	Southern Africa	2021	Clinic attendee with STI symptoms	Female	HIV-negative	0.0	18-55	29.0	27.0		CT	NAAT	Genital fluid	88.6	99.6	30	147	0.204082			26.9947	116.702	0.231314	0.157986	0.311433	y	y	y	y	y	y	y	y	y	y
VD	HIV-stratified	9999	NICD 2023	South Africa	Southern Africa	2021	Clinic attendee with STI symptoms	Female	HIV-negative	0.0	18-55	29.0	27.0		MG	NAAT	Genital fluid	93.3	97.6	10	147	0.0680272			5.22279	95.4415	0.0547224	0.0142562	0.10627	y	y	y	y	y	y	y	y	y	y
VD	HIV-stratified	9999	NICD 2023	South Africa	Southern Africa	2021	Clinic attendee with STI symptoms	Female	HIV-negative	0.0	18-55	29.0	27.0		NG	NAAT	Genital fluid	93.3	99.2	15	147	0.102041			13.165	122.828	0.107182	0.0575674	0.168083	y	y	y	y	y	y	y	y	y	y
VD	HIV-stratified	9999	NICD 2023	South Africa	Southern Africa	2021	Clinic attendee with STI symptoms	Female	HIV-negative	0.0	18-55	29.0	27.0		TV	NAAT	Genital fluid	95	98	14	147	0.0952381			9.52491	110.234	0.0864066	0.0402857	0.142546	y	y	y	y	y	y	y	y	y	y
VD	HIV-stratified	9999	NICD 2023	South Africa	Southern Africa	2021	Clinic attendee with STI symptoms	Female	HIV-negative	0.0	18-55	29.0	27.0		None			100	100	28	147	0.190476			30.19	155.308	0.194388	0.135711	0.261192	y	y	y	y	y	y	y	y	y	y
VD	HIV-stratified	9999	NICD 2023	South Africa	Southern Africa	2022	Clinic attendee with STI symptoms	Female	HIV-negative	0.0	18-59	29.4	28.0		BV	Nugent score	Genital fluid	87	95	90	149	0.604027			62.0564	91.9826	0.674654	0.580304	0.767263	y	y	y	y	y	y	y	y	y	y
VD	HIV-stratified	9999	NICD 2023	South Africa	Southern Africa	2022	Clinic attendee with STI symptoms	Female	HIV-negative	0.0	18-59	29.4	28.0		CS	Gram stain	Genital fluid	54.55	89.55	37	149	0.248322			12.3	36.7379	0.334803	0.184379	0.495706	y	y	y	y	y	y	y	y	y	y
VD	HIV-stratified	9999	NICD 2023	South Africa	Southern Africa	2022	Clinic attendee with STI symptoms	Female	HIV-negative	0.0	18-59	29.4	28.0		CT	NAAT	Genital fluid	88.6	99.6	26	151	0.172185			26.2054	134.013	0.195543	0.132126	0.267501	y	y	y	y	y	y	y	y	y	y
VD	HIV-stratified	9999	NICD 2023	South Africa	Southern Africa	2022	Clinic attendee with STI symptoms	Female	HIV-negative	0.0	18-59	29.4	28.0		MG	NAAT	Genital fluid	93.3	97.6	8	151	0.0529801			3.29497	85.0361	0.0387479	0.00497226	0.0880802	y	y	y	y	y	y	y	y	y	y
VD	HIV-stratified	9999	NICD 2023	South Africa	Southern Africa	2022	Clinic attendee with STI symptoms	Female	HIV-negative	0.0	18-59	29.4	28.0		NG	NAAT	Genital fluid	93.3	99.2	22	151	0.145695			20.222	130.994	0.154373	0.0971662	0.221563	y	y	y	y	y	y	y	y	y	y
VD	HIV-stratified	9999	NICD 2023	South Africa	Southern Africa	2022	Clinic attendee with STI symptoms	Female	HIV-negative	0.0	18-59	29.4	28.0		TV	NAAT	Genital fluid	95	98	15	151	0.0993377			10.5371	116.112	0.0907496	0.0453954	0.147787	y	y	y	y	y	y	y	y	y	y
VD	HIV-stratified	9999	NICD 2023	South Africa	Southern Africa	2022	Clinic attendee with STI symptoms	Female	HIV-negative	0.0	18-59	29.4	28.0		None			100	100	29	151	0.192053			29.8643	152.327	0.196054	0.136955	0.26006	y	y	y	y	y	y	y	y	y	y
VD	Age-stratified	1792	Pepin 2004	Benin, Burkina Faso, Ghana, Guinea, Mali	Central and Western Africa	2001	Non-pregnant and not sex workers; Clinic attendee with STI symptoms	Female	NR	NR	12-20	NR	NR	<25 years	CT	NAAT	Genital fluid	88.6	99.6	4	156	0.026			3.72198	118.702	0.0313556	0.0068683	0.0680178	y	y	n	u	y	y	y	y	y	y
VD	Age-stratified	1792	Pepin 2004	Benin, Burkina Faso, Ghana, Guinea, Mali	Central and Western Africa	2001	Non-pregnant and not sex workers; Clinic attendee with STI symptoms	Female	NR	NR	12-20	NR	NR	<25 years	NG	NAAT	Genital fluid	93.3	99.2	4	156	0.026			2.81897	109.941	0.0256407	0.00359757	0.061047	y	y	n	u	y	y	y	y	y	y
VD	Age-stratified	3494	Ojuromi 2007	Nigeria	Central and Western Africa	2006	Clinic attendee with STI symptoms	Female	NR	NR	16-21	NR	NR	<25 years	CS	Wet mount	Genital fluid	54.55	89.55	7	21	0.331			3.10617	5.77431	0.537928	0.144038	0.933208	y	y	n	u	u	n	y	y	y	y
VD	Age-stratified	3494	Ojuromi 2007	Nigeria	Central and Western Africa	2006	Clinic attendee with STI symptoms	Female	NR	NR	16-21	NR	NR	<25 years	TV	Culture	Genital fluid	68.8	100	10	21	0.476			7.79695	11.372	0.685625	0.409801	0.943182	y	y	n	u	u	n	y	y	y	y
VD	Age-stratified	1211	Nwadioha 2012	Nigeria	Central and Western Africa	2007	Clinic attendee with STI symptoms	Female	Mixed	NR	11-20	NR	NR	<25 years	TV	Wet mount and culture	Genital fluid	52	100	3	173	0.017341			4.02352	91.7657	0.0438456	0.0119621	0.0945077	y	y	y	u	u	u	y	n	y	y
VD	Age-stratified	1254	Nwadioha 2011	Nigeria	Central and Western Africa	2007	Clinic attendee with STI symptoms	Female	NR	NR	11-20	NR	NR	<25 years	BV	Amsel criteria	Genital fluid	51	98	70	220	0.318182			34.6724	56.6037	0.612546	0.491998	0.74615	y	n	n	n	u	u	y	y	y	y
VD	Age-stratified	1254	Nwadioha 2011	Nigeria	Central and Western Africa	2007	Clinic attendee with STI symptoms	Female	NR	NR	11-20	NR	NR	<25 years	CS	Gram stain and culture	Genital fluid	54.55	89.55	103	220	0.468182			21.4949	26.1189	0.822963	0.674867	0.967299	y	n	n	n	u	u	y	y	y	y
VD	Age-stratified	1254	Nwadioha 2011	Nigeria	Central and Western Africa	2007	Clinic attendee with STI symptoms	Female	NR	NR	11-20	NR	NR	<25 years	NG	Culture	Genital fluid	75.7	100	0	220	0			1.02063	176.926	0.00576869	0.000183106	0.0209614	y	n	n	n	u	u	y	y	y	y
VD	Age-stratified	1254	Nwadioha 2011	Nigeria	Central and Western Africa	2007	Clinic attendee with STI symptoms	Female	NR	NR	11-20	NR	NR	<25 years	TV	Wet mount	Genital fluid	52	100	0	220	0			0.972165	113.897	0.00853544	0.000238149	0.0322953	y	n	n	n	u	u	y	y	y	y
VD	Age-stratified	1254	Nwadioha 2011	Nigeria	Central and Western Africa	2007	Clinic attendee with STI symptoms	Female	NR	NR	11-20	NR	NR	<25 years	None			100	100	47	220	0.213636			48.1953	222.793	0.216323	0.164976	0.273813	y	n	n	n	u	u	y	y	y	y
VD	Age-stratified	1305	Nwadioha 2011	Nigeria	Central and Western Africa	2007	Clinic attendee with STI symptoms	Female	Mixed	NR	11-20	NR	NR	<25 years	BV	Nugent score	Genital fluid	87	95	30	173	0.17341			16.7384	107.377	0.155885	0.0915869	0.228223	y	y	y	u	u	y	y	n	y	y
VD	Age-stratified	1423	Nwadioha 2010	Nigeria	Central and Western Africa	2008	Clinic attendee with STI symptoms	Female	Mixed	NR	11-20	NR	NR	<25 years	CA	Germ tube	Genital fluid	98.9	98.5	186	440	0.422727			167.174	398.902	0.419085	0.371137	0.467891	y	y	y	u	u	u	y	y	y	n
VD	Age-stratified	1429	Nwadioha 2010	Nigeria	Central and Western Africa	2008	Clinic attendee with STI symptoms	Female	Mixed	NR	11-20	NR	NR	<25 years	BV	Amsel criteria	Genital fluid	51	98	140	440	0.318182			69.305	113.519	0.610517	0.521791	0.701673	y	y	n	u	u	u	y	y	y	n
VD	Age-stratified	1429	Nwadioha 2010	Nigeria	Central and Western Africa	2008	Clinic attendee with STI symptoms	Female	Mixed	NR	11-20	NR	NR	<25 years	CS	Gram stain and culture	Genital fluid	54.55	89.55	206	440	0.468182			41.2741	50.0408	0.824808	0.720743	0.928535	y	y	n	u	u	u	y	y	y	n
VD	Age-stratified	1429	Nwadioha 2010	Nigeria	Central and Western Africa	2008	Clinic attendee with STI symptoms	Female	Mixed	NR	11-20	NR	NR	<25 years	NG	Culture	Genital fluid	75.7	100	0	440	0			1.01485	336.985	0.00301155	9.27765e-05	0.0108366	y	y	n	u	u	u	y	y	y	n
VD	Age-stratified	1429	Nwadioha 2010	Nigeria	Central and Western Africa	2008	Clinic attendee with STI symptoms	Female	Mixed	NR	11-20	NR	NR	<25 years	TV	Wet mount	Genital fluid	52	100	0	440	0			1.03653	239.79	0.00432263	0.000105447	0.0157274	y	y	n	u	u	u	y	y	y	n
VD	Age-stratified	1429	Nwadioha 2010	Nigeria	Central and Western Africa	2008	Clinic attendee with STI symptoms	Female	Mixed	NR	11-20	NR	NR	<25 years	None			100	100	94	440	0.213636			95.2577	443.04	0.215009	0.177642	0.254301	y	y	n	u	u	u	y	y	y	n
VD	Age-stratified	386	Tine 2019	Senegal	Central and Western Africa	2009	Clinic attendee with STI symptoms	Female	NR	NR	18-24	NR	NR	<25 years	TV	Wet mount	Genital fluid	52	100	43	1008	0.043	0.031	0.057	44.5033	532.972	0.0835003	0.0616468	0.109147	y	y	n	u	u	y	n	n	y	y
VD	Age-stratified	998	Ibrahim 2014	Nigeria	Central and Western Africa	2011	Pregnant women; Clinic attendee with STI symptoms	Female	NR	NR	15-24	23.6	NR	<25 years	BV	Amsel criteria and nugent score	Genital fluid	51	98	49	289	0.16955			34.4267	111.11	0.309843	0.228185	0.402406	y	y	n	y	y	n	y	n	y	n
VD	Age-stratified	378	Tine 2019	Senegal	Central and Western Africa	2013	Clinic attendee with STI symptoms	Female	NR	NR	18-24	NR	NR	<25 years	TV	Wet mount	Genital fluid	52	100	15	275	0.054			15.0722	136.373	0.110522	0.0643142	0.168815	y	y	n	u	u	y	n	n	y	y
VD	Age-stratified	2452	Mirza 1983	Kenya	Eastern Africa	1982	Clinic attendee with STI symptoms	Female	NR	NR	<19	NR	NR	<25 years	CA	Germ tube	Genital fluid	98.9	98.5	7	34	0.205882			7.33211	34.4978	0.212539	0.0936567	0.364516	y	y	n	y	y	n	y	y	y	y
VD	Age-stratified	2452	Mirza 1983	Kenya	Eastern Africa	1982	Clinic attendee with STI symptoms	Female	NR	NR	<19	NR	NR	<25 years	CT	Culture	Genital fluid	63.4	100	1	10	0.1			1.92302	7.4306	0.258797	0.0337772	0.660441	y	y	n	y	y	n	y	y	y	y
VD	Age-stratified	2452	Mirza 1983	Kenya	Eastern Africa	1982	Clinic attendee with STI symptoms	Female	NR	NR	<19	NR	NR	<25 years	NG	Culture	Genital fluid	75.7	100	13	38	0.342105			12.2475	26.6303	0.45991	0.27944	0.655292	y	y	n	y	y	n	y	y	y	y
VD	Age-stratified	2452	Mirza 1983	Kenya	Eastern Africa	1982	Clinic attendee with STI symptoms	Female	NR	NR	<19	NR	NR	<25 years	TV	Wet mount	Genital fluid	52	100	17	38	0.447368			9.15468	11.2387	0.814564	0.566685	0.988354	y	y	n	y	y	n	y	y	y	y
VD	Age-stratified	1934	Obasi 2001	Tanzania	Eastern Africa	1998	Youth	Female	Mixed	6.8	15-19	NR	NR	<25 years	CT	NAAT	Urine	88.6	99.6	10	207	0.0483092			9.37534	170.733	0.0549124	0.0260983	0.0940582	n	y	y	n	y	n	y	n	y	n
VD	Age-stratified	1637	Chalamilla 2006	Tanzania	Eastern Africa	1999	Youth reproductive health clients; Clinic attendee with STI symptoms	Female	Mixed	18.8	15-24	NR	NR	<25 years	CS	Gram stain	Genital fluid	54.55	89.55	17	64	0.266			5.8338	15.3562	0.379899	0.154604	0.634139	y	y	y	y	u	y	y	y	n	n
VD	Age-stratified	1637	Chalamilla 2006	Tanzania	Eastern Africa	1999	Youth reproductive health clients; Clinic attendee with STI symptoms	Female	Mixed	18.8	15-24	NR	NR	<25 years	CT	ELISA	Genital fluid	65	100	1	37	0.03			1.95561	24.5742	0.07958	0.0104142	0.218958	y	y	y	y	u	y	y	y	n	n
VD	Age-stratified	1637	Chalamilla 2006	Tanzania	Eastern Africa	1999	Youth reproductive health clients; Clinic attendee with STI symptoms	Female	Mixed	18.8	15-24	NR	NR	<25 years	NG	Culture	Genital fluid	75.7	100	2	55	0.036			2.92387	42.7982	0.0683175	0.0136814	0.160933	y	y	y	y	u	y	y	y	n	n
VD	Age-stratified	1637	Chalamilla 2006	Tanzania	Eastern Africa	1999	Youth reproductive health clients; Clinic attendee with STI symptoms	Female	Mixed	18.8	15-24	NR	NR	<25 years	TV	Wet mount	Genital fluid	52	100	7	64	0.109			7.05032	30.2187	0.23331	0.104764	0.395125	y	y	y	y	u	y	y	y	n	n
VD	Age-stratified	1658	Rassjo 2006	Uganda	Eastern Africa	2002	Sexually experienced youth; Clinic attendee with STI symptoms	Female	Mixed	NR	14-19	NR	NR	<25 years	TV	NAAT	Genital fluid	95	98	9	115	0.0782609			5.85462	82.9646	0.0705677	0.0224313	0.130892	n	y	n	y	u	n	y	n	y	n
VD	Age-stratified	711	Kerubo 2016	Kenya	Eastern Africa	2013	School girls	Female	NR	NR	14-17	NR	NR	<25 years	BV	Nugent score	Genital fluid	87	95	11	53	0.207547			7.51179	36.426	0.20622	0.0896716	0.348478	n	y	n	y	u	n	y	n	n	y
VD	Age-stratified	711	Kerubo 2016	Kenya	Eastern Africa	2013	School girls	Female	NR	NR	14-17	NR	NR	<25 years	BV	Nugent score	Genital fluid	87	95	11	53	0.207547			7.43794	36.0939	0.206072	0.0867914	0.352395	n	y	n	y	u	n	y	n	n	y
VD	Age-stratified	9999	NICD 2023	South Africa	Southern Africa	2006	Clinic attendee with STI symptoms	Female	Mixed	45.9	12-24	21.2	22.0	<25 years	BV	Nugent score	Genital fluid	87	95	27	75	0.36			21.2081	55.5626	0.381697	0.255495	0.510086	y	y	y	y	y	y	y	y	y	y
VD	Age-stratified	9999	NICD 2023	South Africa	Southern Africa	2006	Clinic attendee with STI symptoms	Female	Mixed	45.9	12-24	21.2	22.0	<25 years	CT	NAAT	Genital fluid	88.6	99.6	11	78	0.141026			11.1933	67.5947	0.165594	0.0861792	0.261158	y	y	y	y	y	y	y	y	y	y
VD	Age-stratified	9999	NICD 2023	South Africa	Southern Africa	2006	Clinic attendee with STI symptoms	Female	Mixed	45.9	12-24	21.2	22.0	<25 years	MG	NAAT	Genital fluid	93.3	97.6	12	78	0.153846			9.67692	63.285	0.15291	0.0745486	0.24973	y	y	y	y	y	y	y	y	y	y
VD	Age-stratified	9999	NICD 2023	South Africa	Southern Africa	2006	Clinic attendee with STI symptoms	Female	Mixed	45.9	12-24	21.2	22.0	<25 years	NG	NAAT	Genital fluid	93.3	99.2	7	78	0.0897436			6.64009	66.9402	0.0991943	0.0400162	0.184033	y	y	y	y	y	y	y	y	y	y
VD	Age-stratified	9999	NICD 2023	South Africa	Southern Africa	2006	Clinic attendee with STI symptoms	Female	Mixed	45.9	12-24	21.2	22.0	<25 years	TV	NAAT	Genital fluid	95	98	25	78	0.320513			23.5145	71.6314	0.328271	0.224872	0.442621	y	y	y	y	y	y	y	y	y	y
VD	Age-stratified	9999	NICD 2023	South Africa	Southern Africa	2006	Clinic attendee with STI symptoms	Female	Mixed	45.9	12-24	21.2	22.0	<25 years	None			100	100	24	78	0.307692			25.7495	82.7908	0.311019	0.217052	0.416979	y	y	y	y	y	y	y	y	y	y
VD	Age-stratified	9999	NICD 2023	South Africa	Southern Africa	2007	Clinic attendee with STI symptoms	Female	Mixed	45.1	15-24	21.4	22.0	<25 years	BV	Nugent score	Genital fluid	87	95	36	89	0.404494			26.6598	61.492	0.433549	0.311346	0.564033	y	y	y	y	y	y	y	y	y	y
VD	Age-stratified	9999	NICD 2023	South Africa	Southern Africa	2007	Clinic attendee with STI symptoms	Female	Mixed	45.1	15-24	21.4	22.0	<25 years	CS	Gram stain	Genital fluid	54.55	89.55	22	86	0.255814			7.34785	20.6771	0.355362	0.163086	0.57331	y	y	y	y	y	y	y	y	y	y
VD	Age-stratified	9999	NICD 2023	South Africa	Southern Africa	2007	Clinic attendee with STI symptoms	Female	Mixed	45.1	15-24	21.4	22.0	<25 years	CT	NAAT	Genital fluid	88.6	99.6	25	97	0.257732			23.7353	81.1398	0.292524	0.200133	0.396109	y	y	y	y	y	y	y	y	y	y
VD	Age-stratified	9999	NICD 2023	South Africa	Southern Africa	2007	Clinic attendee with STI symptoms	Female	Mixed	45.1	15-24	21.4	22.0	<25 years	MG	NAAT	Genital fluid	93.3	97.6	9	97	0.0927835			6.04615	72.0533	0.0839122	0.0302337	0.157464	y	y	y	y	y	y	y	y	y	y
VD	Age-stratified	9999	NICD 2023	South Africa	Southern Africa	2007	Clinic attendee with STI symptoms	Female	Mixed	45.1	15-24	21.4	22.0	<25 years	NG	NAAT	Genital fluid	93.3	99.2	22	97	0.226804			22.3335	92.2922	0.241987	0.159064	0.332866	y	y	y	y	y	y	y	y	y	y
VD	Age-stratified	9999	NICD 2023	South Africa	Southern Africa	2007	Clinic attendee with STI symptoms	Female	Mixed	45.1	15-24	21.4	22.0	<25 years	TV	NAAT	Genital fluid	95	98	29	97	0.298969			25.9625	85.5359	0.303527	0.208616	0.402599	y	y	y	y	y	y	y	y	y	y
VD	Age-stratified	9999	NICD 2023	South Africa	Southern Africa	2007	Clinic attendee with STI symptoms	Female	Mixed	45.1	15-24	21.4	22.0	<25 years	None			100	100	19	97	0.195876			21.5588	106.878	0.201713	0.13194	0.281071	y	y	y	y	y	y	y	y	y	y
VD	Age-stratified	9999	NICD 2023	South Africa	Southern Africa	2008	Clinic attendee with STI symptoms	Female	Mixed	45.1	16-24	21.6	22.0	<25 years	BV	Nugent score	Genital fluid	87	95	60	145	0.413793			45.3957	101.594	0.446837	0.351143	0.543599	y	y	y	y	y	y	y	y	y	y
VD	Age-stratified	9999	NICD 2023	South Africa	Southern Africa	2008	Clinic attendee with STI symptoms	Female	Mixed	45.1	16-24	21.6	22.0	<25 years	CS	Gram stain	Genital fluid	54.55	89.55	34	144	0.236111			11.0577	35.9581	0.307517	0.162455	0.465676	y	y	y	y	y	y	y	y	y	y
VD	Age-stratified	9999	NICD 2023	South Africa	Southern Africa	2008	Clinic attendee with STI symptoms	Female	Mixed	45.1	16-24	21.6	22.0	<25 years	CT	NAAT	Genital fluid	88.6	99.6	27	149	0.181208			25.5046	124.015	0.205657	0.138584	0.283189	y	y	y	y	y	y	y	y	y	y
VD	Age-stratified	9999	NICD 2023	South Africa	Southern Africa	2008	Clinic attendee with STI symptoms	Female	Mixed	45.1	16-24	21.6	22.0	<25 years	MG	NAAT	Genital fluid	93.3	97.6	9	149	0.0604027			3.93983	83.9432	0.0469345	0.00782079	0.0983154	y	y	y	y	y	y	y	y	y	y
VD	Age-stratified	9999	NICD 2023	South Africa	Southern Africa	2008	Clinic attendee with STI symptoms	Female	Mixed	45.1	16-24	21.6	22.0	<25 years	NG	NAAT	Genital fluid	93.3	99.2	35	149	0.234899			30.5035	122.357	0.249298	0.177241	0.332732	y	y	y	y	y	y	y	y	y	y
VD	Age-stratified	9999	NICD 2023	South Africa	Southern Africa	2008	Clinic attendee with STI symptoms	Female	Mixed	45.1	16-24	21.6	22.0	<25 years	TV	NAAT	Genital fluid	95	98	30	149	0.201342			25.2632	126.866	0.199132	0.132512	0.269483	y	y	y	y	y	y	y	y	y	y
VD	Age-stratified	9999	NICD 2023	South Africa	Southern Africa	2008	Clinic attendee with STI symptoms	Female	Mixed	45.1	16-24	21.6	22.0	<25 years	None			100	100	30	150	0.2			31.0756	152.281	0.204067	0.144097	0.272287	y	y	y	y	y	y	y	y	y	y
VD	Age-stratified	9999	NICD 2023	South Africa	Southern Africa	2010	Clinic attendee with STI symptoms	Female	Mixed	32.2	15-24	21.5	22.0	<25 years	BV	Nugent score	Genital fluid	87	95	49	117	0.418803			35.5064	78.4888	0.452376	0.344854	0.562131	y	y	y	y	y	y	y	y	y	y
VD	Age-stratified	9999	NICD 2023	South Africa	Southern Africa	2010	Clinic attendee with STI symptoms	Female	Mixed	32.2	15-24	21.5	22.0	<25 years	CS	Gram stain	Genital fluid	54.55	89.55	30	117	0.25641			9.6924	27.5415	0.35192	0.187459	0.53731	y	y	y	y	y	y	y	y	y	y
VD	Age-stratified	9999	NICD 2023	South Africa	Southern Africa	2010	Clinic attendee with STI symptoms	Female	Mixed	32.2	15-24	21.5	22.0	<25 years	CT	NAAT	Genital fluid	88.6	99.6	32	117	0.273504			30.1967	97.4119	0.30999	0.223504	0.408849	y	y	y	y	y	y	y	y	y	y
VD	Age-stratified	9999	NICD 2023	South Africa	Southern Africa	2010	Clinic attendee with STI symptoms	Female	Mixed	32.2	15-24	21.5	22.0	<25 years	MG	NAAT	Genital fluid	93.3	97.6	20	117	0.17094			15.1682	90.2302	0.168105	0.0966182	0.250676	y	y	y	y	y	y	y	y	y	y
VD	Age-stratified	9999	NICD 2023	South Africa	Southern Africa	2010	Clinic attendee with STI symptoms	Female	Mixed	32.2	15-24	21.5	22.0	<25 years	NG	NAAT	Genital fluid	93.3	99.2	19	117	0.162393			17.9316	103.38	0.173453	0.109691	0.252053	y	y	y	y	y	y	y	y	y	y
VD	Age-stratified	9999	NICD 2023	South Africa	Southern Africa	2010	Clinic attendee with STI symptoms	Female	Mixed	32.2	15-24	21.5	22.0	<25 years	TV	NAAT	Genital fluid	95	98	17	117	0.145299			13.9481	99.0826	0.140773	0.0768019	0.213269	y	y	y	y	y	y	y	y	y	y
VD	Age-stratified	9999	NICD 2023	South Africa	Southern Africa	2010	Clinic attendee with STI symptoms	Female	Mixed	32.2	15-24	21.5	22.0	<25 years	None			100	100	23	117	0.196581			23.6844	117.267	0.20197	0.135351	0.282141	y	y	y	y	y	y	y	y	y	y
VD	Age-stratified	9999	NICD 2023	South Africa	Southern Africa	2011	Clinic attendee with STI symptoms	Female	Mixed	21.1	16-24	21.6	22.0	<25 years	BV	Nugent score	Genital fluid	87	95	72	137	0.525547			51.6326	89.0678	0.5797	0.476159	0.679309	y	y	y	y	y	y	y	y	y	y
VD	Age-stratified	9999	NICD 2023	South Africa	Southern Africa	2011	Clinic attendee with STI symptoms	Female	Mixed	21.1	16-24	21.6	22.0	<25 years	CS	Gram stain	Genital fluid	54.55	89.55	34	137	0.248175			11.5066	34.4511	0.333998	0.180672	0.500524	y	y	y	y	y	y	y	y	y	y
VD	Age-stratified	9999	NICD 2023	South Africa	Southern Africa	2011	Clinic attendee with STI symptoms	Female	Mixed	21.1	16-24	21.6	22.0	<25 years	CT	NAAT	Genital fluid	88.6	99.6	37	136	0.272059			37.6526	122.366	0.307705	0.22853	0.391722	y	y	y	y	y	y	y	y	y	y
VD	Age-stratified	9999	NICD 2023	South Africa	Southern Africa	2011	Clinic attendee with STI symptoms	Female	Mixed	21.1	16-24	21.6	22.0	<25 years	MG	NAAT	Genital fluid	93.3	97.6	8	136	0.0588235			3.59044	80.0518	0.0448514	0.00699315	0.0975683	y	y	y	y	y	y	y	y	y	y
VD	Age-stratified	9999	NICD 2023	South Africa	Southern Africa	2011	Clinic attendee with STI symptoms	Female	Mixed	21.1	16-24	21.6	22.0	<25 years	NG	NAAT	Genital fluid	93.3	99.2	29	136	0.213235			26.6603	117.901	0.226124	0.155597	0.307026	y	y	y	y	y	y	y	y	y	y
VD	Age-stratified	9999	NICD 2023	South Africa	Southern Africa	2011	Clinic attendee with STI symptoms	Female	Mixed	21.1	16-24	21.6	22.0	<25 years	TV	NAAT	Genital fluid	95	98	25	136	0.183824			20.5397	113.4	0.181126	0.117374	0.256882	y	y	y	y	y	y	y	y	y	y
VD	Age-stratified	9999	NICD 2023	South Africa	Southern Africa	2011	Clinic attendee with STI symptoms	Female	Mixed	21.1	16-24	21.6	22.0	<25 years	None			100	100	26	139	0.18705			27.7934	145.848	0.190565	0.131005	0.260267	y	y	y	y	y	y	y	y	y	y
VD	Age-stratified	9999	NICD 2023	South Africa	Southern Africa	2012	Clinic attendee with STI symptoms	Female	Mixed	27.0	18-24	21.6	22.0	<25 years	BV	Nugent score	Genital fluid	87	95	41	63	0.650794			28.1521	38.6377	0.728618	0.583441	0.866197	y	y	y	y	y	y	y	y	y	y
VD	Age-stratified	9999	NICD 2023	South Africa	Southern Africa	2012	Clinic attendee with STI symptoms	Female	Mixed	27.0	18-24	21.6	22.0	<25 years	CS	Gram stain	Genital fluid	54.55	89.55	14	63	0.222222			4.41838	15.3618	0.287621	0.0815775	0.530363	y	y	y	y	y	y	y	y	y	y
VD	Age-stratified	9999	NICD 2023	South Africa	Southern Africa	2012	Clinic attendee with STI symptoms	Female	Mixed	27.0	18-24	21.6	22.0	<25 years	CT	NAAT	Genital fluid	88.6	99.6	14	63	0.222222			14.3878	56.0726	0.256593	0.151507	0.378525	y	y	y	y	y	y	y	y	y	y
VD	Age-stratified	9999	NICD 2023	South Africa	Southern Africa	2012	Clinic attendee with STI symptoms	Female	Mixed	27.0	18-24	21.6	22.0	<25 years	MG	NAAT	Genital fluid	93.3	97.6	6	63	0.0952381			4.60714	49.4768	0.0931172	0.0254661	0.183685	y	y	y	y	y	y	y	y	y	y
VD	Age-stratified	9999	NICD 2023	South Africa	Southern Africa	2012	Clinic attendee with STI symptoms	Female	Mixed	27.0	18-24	21.6	22.0	<25 years	NG	NAAT	Genital fluid	93.3	99.2	8	63	0.126984			7.94947	56.5856	0.140486	0.0598632	0.242563	y	y	y	y	y	y	y	y	y	y
VD	Age-stratified	9999	NICD 2023	South Africa	Southern Africa	2012	Clinic attendee with STI symptoms	Female	Mixed	27.0	18-24	21.6	22.0	<25 years	TV	NAAT	Genital fluid	95	98	15	63	0.238095			13.5322	55.4938	0.24385	0.140186	0.362346	y	y	y	y	y	y	y	y	y	y
VD	Age-stratified	9999	NICD 2023	South Africa	Southern Africa	2012	Clinic attendee with STI symptoms	Female	Mixed	27.0	18-24	21.6	22.0	<25 years	None			100	100	7	63	0.111111			7.85181	63.5429	0.123567	0.0555674	0.216096	y	y	y	y	y	y	y	y	y	y
VD	Age-stratified	9999	NICD 2023	South Africa	Southern Africa	2013	Clinic attendee with STI symptoms	Female	Mixed	28.3	16-24	21.4	21.0	<25 years	BV	Nugent score	Genital fluid	87	95	58	107	0.542056			41.0289	68.5312	0.598689	0.480125	0.715511	y	y	y	y	y	y	y	y	y	y
VD	Age-stratified	9999	NICD 2023	South Africa	Southern Africa	2013	Clinic attendee with STI symptoms	Female	Mixed	28.3	16-24	21.4	21.0	<25 years	CS	Gram stain	Genital fluid	54.55	89.55	26	107	0.242991			8.40221	25.9437	0.323863	0.157303	0.512984	y	y	y	y	y	y	y	y	y	y
VD	Age-stratified	9999	NICD 2023	South Africa	Southern Africa	2013	Clinic attendee with STI symptoms	Female	Mixed	28.3	16-24	21.4	21.0	<25 years	CT	NAAT	Genital fluid	88.6	99.6	22	107	0.205607			21.1826	90.1058	0.235085	0.154089	0.329973	y	y	y	y	y	y	y	y	y	y
VD	Age-stratified	9999	NICD 2023	South Africa	Southern Africa	2013	Clinic attendee with STI symptoms	Female	Mixed	28.3	16-24	21.4	21.0	<25 years	MG	NAAT	Genital fluid	93.3	97.6	11	107	0.102804			8.01111	84.8903	0.0943701	0.0401141	0.162039	y	y	y	y	y	y	y	y	y	y
VD	Age-stratified	9999	NICD 2023	South Africa	Southern Africa	2013	Clinic attendee with STI symptoms	Female	Mixed	28.3	16-24	21.4	21.0	<25 years	NG	NAAT	Genital fluid	93.3	99.2	15	107	0.140187			14.2261	94.9787	0.149782	0.0854993	0.230331	y	y	y	y	y	y	y	y	y	y
VD	Age-stratified	9999	NICD 2023	South Africa	Southern Africa	2013	Clinic attendee with STI symptoms	Female	Mixed	28.3	16-24	21.4	21.0	<25 years	TV	NAAT	Genital fluid	95	98	32	107	0.299065			29.5198	97.0875	0.304054	0.215216	0.400193	y	y	y	y	y	y	y	y	y	y
VD	Age-stratified	9999	NICD 2023	South Africa	Southern Africa	2013	Clinic attendee with STI symptoms	Female	Mixed	28.3	16-24	21.4	21.0	<25 years	None			100	100	21	107	0.196262			22.8111	112.943	0.20197	0.1322	0.282299	y	y	y	y	y	y	y	y	y	y
VD	Age-stratified	9999	NICD 2023	South Africa	Southern Africa	2014	Clinic attendee with STI symptoms	Female	Mixed	38.4	17-24	22.0	22.0	<25 years	BV	Nugent score	Genital fluid	87	95	88	140	0.628571			62.4192	88.7397	0.703396	0.606935	0.797879	y	y	y	y	y	y	y	y	y	y
VD	Age-stratified	9999	NICD 2023	South Africa	Southern Africa	2014	Clinic attendee with STI symptoms	Female	Mixed	38.4	17-24	22.0	22.0	<25 years	CS	Gram stain	Genital fluid	54.55	89.55	34	140	0.242857			10.645	33.3295	0.319388	0.169338	0.486331	y	y	y	y	y	y	y	y	y	y
VD	Age-stratified	9999	NICD 2023	South Africa	Southern Africa	2014	Clinic attendee with STI symptoms	Female	Mixed	38.4	17-24	22.0	22.0	<25 years	CT	NAAT	Genital fluid	88.6	99.6	36	140	0.257143			33.8372	116.316	0.290907	0.21235	0.376221	y	y	y	y	y	y	y	y	y	y
VD	Age-stratified	9999	NICD 2023	South Africa	Southern Africa	2014	Clinic attendee with STI symptoms	Female	Mixed	38.4	17-24	22.0	22.0	<25 years	MG	NAAT	Genital fluid	93.3	97.6	16	140	0.114286			10.9256	103.278	0.105788	0.0519373	0.170212	y	y	y	y	y	y	y	y	y	y
VD	Age-stratified	9999	NICD 2023	South Africa	Southern Africa	2014	Clinic attendee with STI symptoms	Female	Mixed	38.4	17-24	22.0	22.0	<25 years	NG	NAAT	Genital fluid	93.3	99.2	27	140	0.192857			27.9505	136.405	0.204907	0.141717	0.278109	y	y	y	y	y	y	y	y	y	y
VD	Age-stratified	9999	NICD 2023	South Africa	Southern Africa	2014	Clinic attendee with STI symptoms	Female	Mixed	38.4	17-24	22.0	22.0	<25 years	TV	NAAT	Genital fluid	95	98	19	140	0.135714			15.2618	117.36	0.130042	0.0748519	0.197645	y	y	y	y	y	y	y	y	y	y
VD	Age-stratified	9999	NICD 2023	South Africa	Southern Africa	2014	Clinic attendee with STI symptoms	Female	Mixed	38.4	17-24	22.0	22.0	<25 years	None			100	100	16	142	0.112676			15.9362	135.013	0.118034	0.0688167	0.177424	y	y	y	y	y	y	y	y	y	y
VD	Age-stratified	9999	NICD 2023	South Africa	Southern Africa	2015	Clinic attendee with STI symptoms	Female	Mixed	30.1	18-24	21.3	21.0	<25 years	BV	Nugent score	Genital fluid	87	95	48	83	0.578313			35.8195	55.7588	0.642401	0.512933	0.767135	y	y	y	y	y	y	y	y	y	y
VD	Age-stratified	9999	NICD 2023	South Africa	Southern Africa	2015	Clinic attendee with STI symptoms	Female	Mixed	30.1	18-24	21.3	21.0	<25 years	CS	Gram stain	Genital fluid	54.55	89.55	21	83	0.253012			7.36746	20.7859	0.354446	0.161214	0.572609	y	y	y	y	y	y	y	y	y	y
VD	Age-stratified	9999	NICD 2023	South Africa	Southern Africa	2015	Clinic attendee with STI symptoms	Female	Mixed	30.1	18-24	21.3	21.0	<25 years	CT	NAAT	Genital fluid	88.6	99.6	28	84	0.333333			28.2315	74.5411	0.378738	0.273661	0.494826	y	y	y	y	y	y	y	y	y	y
VD	Age-stratified	9999	NICD 2023	South Africa	Southern Africa	2015	Clinic attendee with STI symptoms	Female	Mixed	30.1	18-24	21.3	21.0	<25 years	MG	NAAT	Genital fluid	93.3	97.6	12	84	0.142857			9.63091	68.8437	0.139895	0.0665249	0.231789	y	y	y	y	y	y	y	y	y	y
VD	Age-stratified	9999	NICD 2023	South Africa	Southern Africa	2015	Clinic attendee with STI symptoms	Female	Mixed	30.1	18-24	21.3	21.0	<25 years	NG	NAAT	Genital fluid	93.3	99.2	20	84	0.238095			19.9496	78.1248	0.255355	0.167293	0.357643	y	y	y	y	y	y	y	y	y	y
VD	Age-stratified	9999	NICD 2023	South Africa	Southern Africa	2015	Clinic attendee with STI symptoms	Female	Mixed	30.1	18-24	21.3	21.0	<25 years	TV	NAAT	Genital fluid	95	98	20	84	0.238095			17.878	74.0792	0.241337	0.152026	0.346201	y	y	y	y	y	y	y	y	y	y
VD	Age-stratified	9999	NICD 2023	South Africa	Southern Africa	2015	Clinic attendee with STI symptoms	Female	Mixed	30.1	18-24	21.3	21.0	<25 years	None			100	100	10	84	0.119048			11.0767	86.5192	0.128026	0.0673146	0.206566	y	y	y	y	y	y	y	y	y	y
VD	Age-stratified	9999	NICD 2023	South Africa	Southern Africa	2016	Clinic attendee with STI symptoms	Female	Mixed	35.3	17-24	21.0	21.0	<25 years	BV	Nugent score	Genital fluid	87	95	113	195	0.579487			81.7937	126.955	0.644272	0.561771	0.727761	y	y	y	y	y	y	y	y	y	y
VD	Age-stratified	9999	NICD 2023	South Africa	Southern Africa	2016	Clinic attendee with STI symptoms	Female	Mixed	35.3	17-24	21.0	21.0	<25 years	CS	Gram stain	Genital fluid	54.55	89.55	50	195	0.25641			16.5861	47.2048	0.351365	0.219892	0.495044	y	y	y	y	y	y	y	y	y	y
VD	Age-stratified	9999	NICD 2023	South Africa	Southern Africa	2016	Clinic attendee with STI symptoms	Female	Mixed	35.3	17-24	21.0	21.0	<25 years	CT	NAAT	Genital fluid	88.6	99.6	49	195	0.251282			46.773	165.538	0.282551	0.217135	0.353111	y	y	y	y	y	y	y	y	y	y
VD	Age-stratified	9999	NICD 2023	South Africa	Southern Africa	2016	Clinic attendee with STI symptoms	Female	Mixed	35.3	17-24	21.0	21.0	<25 years	MG	NAAT	Genital fluid	93.3	97.6	34	195	0.174359			25.5691	151.632	0.168627	0.112754	0.231153	y	y	y	y	y	y	y	y	y	y
VD	Age-stratified	9999	NICD 2023	South Africa	Southern Africa	2016	Clinic attendee with STI symptoms	Female	Mixed	35.3	17-24	21.0	21.0	<25 years	NG	NAAT	Genital fluid	93.3	99.2	36	195	0.184615			34.1721	175.61	0.194591	0.140277	0.255629	y	y	y	y	y	y	y	y	y	y
VD	Age-stratified	9999	NICD 2023	South Africa	Southern Africa	2016	Clinic attendee with STI symptoms	Female	Mixed	35.3	17-24	21.0	21.0	<25 years	TV	NAAT	Genital fluid	95	98	26	195	0.133333			19.6802	156.22	0.125977	0.0783355	0.181947	y	y	y	y	y	y	y	y	y	y
VD	Age-stratified	9999	NICD 2023	South Africa	Southern Africa	2016	Clinic attendee with STI symptoms	Female	Mixed	35.3	17-24	21.0	21.0	<25 years	None			100	100	25	196	0.127551			26.0415	198.553	0.131157	0.0878922	0.182017	y	y	y	y	y	y	y	y	y	y
VD	Age-stratified	999	Chabata 2023	Zimbabwe	Southern Africa	2017	Female sex workers recruited to population size estimation study	Female	Mixed	39.1	18-24	21.5	22.0	<25 years	CT	NAAT	Genital fluid	88.6	99.6	68	161	0.424325			63.8245	134.304	0.475226	0.391265	0.560313	n	y	y	n	y	y	y	y	n	y
VD	Age-stratified	999	Chabata 2023	Zimbabwe	Southern Africa	2017	Female sex workers recruited to population size estimation study	Female	Mixed	39.1	18-24	21.5	22.0	<25 years	NG	NAAT	Genital fluid	93.3	99.2	205	818	0.250559			188.686	718.206	0.262719	0.230823	0.295734	n	y	y	n	y	y	y	y	n	y
VD	Age-stratified	999	Chabata 2023	Zimbabwe	Southern Africa	2017	Female sex workers recruited to population size estimation study	Female	Mixed	39.1	18-24	21.5	22.0	<25 years	TV	NAAT	Genital fluid	95	98	18	34	0.52928			17.4232	31.8751	0.546609	0.37619	0.71101	n	y	y	n	y	y	y	y	n	y
VD	Age-stratified	999	Chabata 2023	Zimbabwe	Southern Africa	2017	Female sex workers recruited to population size estimation study	Female	Mixed	39.1	18-24	21.5	22.0	<25 years	None			100	100	3	10	0.285692			4.61358	13.8391	0.333373	0.114856	0.604453	n	y	y	n	y	y	y	y	n	y
VD	Age-stratified	9999	NICD 2023	South Africa	Southern Africa	2017	Clinic attendee with STI symptoms	Female	Mixed	20.7	18-24	21.5	22.0	<25 years	BV	Nugent score	Genital fluid	87	95	84	185	0.454054			62.3087	126.195	0.493751	0.406172	0.579502	y	y	y	y	y	y	y	y	y	y
VD	Age-stratified	9999	NICD 2023	South Africa	Southern Africa	2017	Clinic attendee with STI symptoms	Female	Mixed	20.7	18-24	21.5	22.0	<25 years	CS	Gram stain	Genital fluid	54.55	89.55	41	185	0.221622			11.1429	40.8118	0.273031	0.142723	0.41314	y	y	y	y	y	y	y	y	y	y
VD	Age-stratified	9999	NICD 2023	South Africa	Southern Africa	2017	Clinic attendee with STI symptoms	Female	Mixed	20.7	18-24	21.5	22.0	<25 years	CT	NAAT	Genital fluid	88.6	99.6	52	185	0.281081			51.1261	161.355	0.316854	0.24853	0.391678	y	y	y	y	y	y	y	y	y	y
VD	Age-stratified	9999	NICD 2023	South Africa	Southern Africa	2017	Clinic attendee with STI symptoms	Female	Mixed	20.7	18-24	21.5	22.0	<25 years	MG	NAAT	Genital fluid	93.3	97.6	28	185	0.151351			21.8474	150.896	0.144784	0.0926494	0.203617	y	y	y	y	y	y	y	y	y	y
VD	Age-stratified	9999	NICD 2023	South Africa	Southern Africa	2017	Clinic attendee with STI symptoms	Female	Mixed	20.7	18-24	21.5	22.0	<25 years	NG	NAAT	Genital fluid	93.3	99.2	32	185	0.172973			30.8943	170.211	0.181506	0.127218	0.242096	y	y	y	y	y	y	y	y	y	y
VD	Age-stratified	9999	NICD 2023	South Africa	Southern Africa	2017	Clinic attendee with STI symptoms	Female	Mixed	20.7	18-24	21.5	22.0	<25 years	TV	NAAT	Genital fluid	95	98	38	185	0.205405			30.4941	150.655	0.20241	0.142725	0.269298	y	y	y	y	y	y	y	y	y	y
VD	Age-stratified	9999	NICD 2023	South Africa	Southern Africa	2017	Clinic attendee with STI symptoms	Female	Mixed	20.7	18-24	21.5	22.0	<25 years	None			100	100	31	185	0.167568			30.1005	175.686	0.171331	0.120659	0.230879	y	y	y	y	y	y	y	y	y	y
VD	Age-stratified	9999	NICD 2023	South Africa	Southern Africa	2018	Clinic attendee with STI symptoms	Female	Mixed	11.0	18-24	21.6	22.0	<25 years	BV	Nugent score	Genital fluid	87	95	64	120	0.533333			48.9366	83.1877	0.588268	0.484835	0.694453	y	y	y	y	y	y	y	y	y	y
VD	Age-stratified	9999	NICD 2023	South Africa	Southern Africa	2018	Clinic attendee with STI symptoms	Female	Mixed	11.0	18-24	21.6	22.0	<25 years	CS	Gram stain	Genital fluid	54.55	89.55	35	120	0.291667			12.0475	27.8475	0.432623	0.259868	0.629618	y	y	y	y	y	y	y	y	y	y
VD	Age-stratified	9999	NICD 2023	South Africa	Southern Africa	2018	Clinic attendee with STI symptoms	Female	Mixed	11.0	18-24	21.6	22.0	<25 years	CT	NAAT	Genital fluid	88.6	99.6	32	120	0.266667			31.4339	104.064	0.302063	0.218622	0.393387	y	y	y	y	y	y	y	y	y	y
VD	Age-stratified	9999	NICD 2023	South Africa	Southern Africa	2018	Clinic attendee with STI symptoms	Female	Mixed	11.0	18-24	21.6	22.0	<25 years	MG	NAAT	Genital fluid	93.3	97.6	9	120	0.075			5.03439	79.5503	0.0632855	0.0178677	0.124413	y	y	y	y	y	y	y	y	y	y
VD	Age-stratified	9999	NICD 2023	South Africa	Southern Africa	2018	Clinic attendee with STI symptoms	Female	Mixed	11.0	18-24	21.6	22.0	<25 years	NG	NAAT	Genital fluid	93.3	99.2	14	120	0.116667			13.1824	105.536	0.124909	0.0693428	0.196382	y	y	y	y	y	y	y	y	y	y
VD	Age-stratified	9999	NICD 2023	South Africa	Southern Africa	2018	Clinic attendee with STI symptoms	Female	Mixed	11.0	18-24	21.6	22.0	<25 years	TV	NAAT	Genital fluid	95	98	6	120	0.05			3.36076	82.3444	0.0408135	0.00689127	0.0902044	y	y	y	y	y	y	y	y	y	y
VD	Age-stratified	9999	NICD 2023	South Africa	Southern Africa	2018	Clinic attendee with STI symptoms	Female	Mixed	11.0	18-24	21.6	22.0	<25 years	None			100	100	24	120	0.2			25.6374	125.555	0.204194	0.13749	0.278092	y	y	y	y	y	y	y	y	y	y
VD	Age-stratified	9999	NICD 2023	South Africa	Southern Africa	2020	Clinic attendee with STI symptoms	Female	Mixed	15.3	18-24	21.2	21.0	<25 years	BV	Nugent score	Genital fluid	87	95	29	62	0.467742			23.2228	45.4068	0.511438	0.368208	0.657211	y	y	y	y	y	y	y	y	y	y
VD	Age-stratified	9999	NICD 2023	South Africa	Southern Africa	2020	Clinic attendee with STI symptoms	Female	Mixed	15.3	18-24	21.2	21.0	<25 years	CS	Gram stain	Genital fluid	54.55	89.55	19	62	0.306452			7.05692	14.8692	0.4746	0.227798	0.74694	y	y	y	y	y	y	y	y	y	y
VD	Age-stratified	9999	NICD 2023	South Africa	Southern Africa	2020	Clinic attendee with STI symptoms	Female	Mixed	15.3	18-24	21.2	21.0	<25 years	CT	NAAT	Genital fluid	88.6	99.6	16	62	0.258065			15.964	53.6546	0.297533	0.182067	0.421702	y	y	y	y	y	y	y	y	y	y
VD	Age-stratified	9999	NICD 2023	South Africa	Southern Africa	2020	Clinic attendee with STI symptoms	Female	Mixed	15.3	18-24	21.2	21.0	<25 years	MG	NAAT	Genital fluid	93.3	97.6	10	62	0.16129			8.19462	50.3198	0.162851	0.0697187	0.27583	y	y	y	y	y	y	y	y	y	y
VD	Age-stratified	9999	NICD 2023	South Africa	Southern Africa	2020	Clinic attendee with STI symptoms	Female	Mixed	15.3	18-24	21.2	21.0	<25 years	NG	NAAT	Genital fluid	93.3	99.2	15	62	0.241935			14.8083	56.5759	0.261742	0.15175	0.386091	y	y	y	y	y	y	y	y	y	y
VD	Age-stratified	9999	NICD 2023	South Africa	Southern Africa	2020	Clinic attendee with STI symptoms	Female	Mixed	15.3	18-24	21.2	21.0	<25 years	TV	NAAT	Genital fluid	95	98	7	62	0.112903			5.98366	53.2565	0.112356	0.0400964	0.206165	y	y	y	y	y	y	y	y	y	y
VD	Age-stratified	9999	NICD 2023	South Africa	Southern Africa	2020	Clinic attendee with STI symptoms	Female	Mixed	15.3	18-24	21.2	21.0	<25 years	None			100	100	13	62	0.209677			13.9858	64.3025	0.2175	0.124539	0.327578	y	y	y	y	y	y	y	y	y	y
VD	Age-stratified	9999	NICD 2023	South Africa	Southern Africa	2021	Clinic attendee with STI symptoms	Female	Mixed	17.3	18-24	21.9	22.0	<25 years	BV	Nugent score	Genital fluid	87	95	30	52	0.576923			22.0887	34.5219	0.639846	0.471801	0.798266	y	y	y	y	y	y	y	y	y	y
VD	Age-stratified	9999	NICD 2023	South Africa	Southern Africa	2021	Clinic attendee with STI symptoms	Female	Mixed	17.3	18-24	21.9	22.0	<25 years	CS	Gram stain	Genital fluid	54.55	89.55	14	52	0.269231			4.9859	12.7415	0.391311	0.138987	0.678922	y	y	y	y	y	y	y	y	y	y
VD	Age-stratified	9999	NICD 2023	South Africa	Southern Africa	2021	Clinic attendee with STI symptoms	Female	Mixed	17.3	18-24	21.9	22.0	<25 years	CT	NAAT	Genital fluid	88.6	99.6	21	52	0.403846			19.8078	43.405	0.456348	0.31318	0.605952	y	y	y	y	y	y	y	y	y	y
VD	Age-stratified	9999	NICD 2023	South Africa	Southern Africa	2021	Clinic attendee with STI symptoms	Female	Mixed	17.3	18-24	21.9	22.0	<25 years	MG	NAAT	Genital fluid	93.3	97.6	5	52	0.0961538			4.18103	43.5412	0.0960245	0.0221789	0.196593	y	y	y	y	y	y	y	y	y	y
VD	Age-stratified	9999	NICD 2023	South Africa	Southern Africa	2021	Clinic attendee with STI symptoms	Female	Mixed	17.3	18-24	21.9	22.0	<25 years	NG	NAAT	Genital fluid	93.3	99.2	8	52	0.153846			7.80666	45.4081	0.171922	0.0780037	0.292691	y	y	y	y	y	y	y	y	y	y
VD	Age-stratified	9999	NICD 2023	South Africa	Southern Africa	2021	Clinic attendee with STI symptoms	Female	Mixed	17.3	18-24	21.9	22.0	<25 years	TV	NAAT	Genital fluid	95	98	5	52	0.0961538			4.5179	45.8818	0.0984682	0.026699	0.196441	y	y	y	y	y	y	y	y	y	y
VD	Age-stratified	9999	NICD 2023	South Africa	Southern Africa	2021	Clinic attendee with STI symptoms	Female	Mixed	17.3	18-24	21.9	22.0	<25 years	None			100	100	7	52	0.134615			8.30723	56.0601	0.148184	0.0663978	0.250472	y	y	y	y	y	y	y	y	y	y
VD	Age-stratified	9999	NICD 2023	South Africa	Southern Africa	2022	Clinic attendee with STI symptoms	Female	Mixed	21.3	18-24	22.0	22.5	<25 years	BV	Nugent score	Genital fluid	87	95	39	61	0.639344			25.6369	35.9273	0.713577	0.561679	0.856328	y	y	y	y	y	y	y	y	y	y
VD	Age-stratified	9999	NICD 2023	South Africa	Southern Africa	2022	Clinic attendee with STI symptoms	Female	Mixed	21.3	18-24	22.0	22.5	<25 years	CS	Gram stain	Genital fluid	54.55	89.55	19	61	0.311475			6.89893	14.2743	0.48331	0.236112	0.756059	y	y	y	y	y	y	y	y	y	y
VD	Age-stratified	9999	NICD 2023	South Africa	Southern Africa	2022	Clinic attendee with STI symptoms	Female	Mixed	21.3	18-24	22.0	22.5	<25 years	CT	NAAT	Genital fluid	88.6	99.6	14	62	0.225806			14.4824	55.4096	0.261369	0.156098	0.381496	y	y	y	y	y	y	y	y	y	y
VD	Age-stratified	9999	NICD 2023	South Africa	Southern Africa	2022	Clinic attendee with STI symptoms	Female	Mixed	21.3	18-24	22.0	22.5	<25 years	MG	NAAT	Genital fluid	93.3	97.6	6	62	0.0967742			4.39741	47.1149	0.0933337	0.0227838	0.186051	y	y	y	y	y	y	y	y	y	y
VD	Age-stratified	9999	NICD 2023	South Africa	Southern Africa	2022	Clinic attendee with STI symptoms	Female	Mixed	21.3	18-24	22.0	22.5	<25 years	NG	NAAT	Genital fluid	93.3	99.2	10	62	0.16129			10.3996	58.5838	0.177516	0.0906987	0.284633	y	y	y	y	y	y	y	y	y	y
VD	Age-stratified	9999	NICD 2023	South Africa	Southern Africa	2022	Clinic attendee with STI symptoms	Female	Mixed	21.3	18-24	22.0	22.5	<25 years	TV	NAAT	Genital fluid	95	98	7	62	0.112903			5.94687	52.9665	0.112276	0.0396923	0.204486	y	y	y	y	y	y	y	y	y	y
VD	Age-stratified	9999	NICD 2023	South Africa	Southern Africa	2022	Clinic attendee with STI symptoms	Female	Mixed	21.3	18-24	22.0	22.5	<25 years	None			100	100	10	62	0.16129			11.4347	66.6603	0.171536	0.0913411	0.272738	y	y	y	y	y	y	y	y	y	y
VD	Age-stratified	1792	Pepin 2004	Benin, Burkina Faso, Ghana, Guinea, Mali	Central and Western Africa	2001	Non-pregnant and not sex workers; Clinic attendee with STI symptoms	Female	NR	NR	30+	NR	NR	≥25 years	CT	NAAT	Genital fluid	88.6	99.6	4	198	0.02			3.59462	149.992	0.0239653	0.00505091	0.0529407	y	y	n	u	y	y	y	y	y	y
VD	Age-stratified	1792	Pepin 2004	Benin, Burkina Faso, Ghana, Guinea, Mali	Central and Western Africa	2001	Non-pregnant and not sex workers; Clinic attendee with STI symptoms	Female	NR	NR	30+	NR	NR	≥25 years	NG	NAAT	Genital fluid	93.3	99.2	2	198	0.01			1.56811	150.769	0.0104008	0.000387331	0.0318249	y	y	n	u	y	y	y	y	y	y
VD	Age-stratified	1247	Pepin 2011	Ghana, Guinea, Mali, Togo	Central and Western Africa	2005	Clinic attendee with STI symptoms	Female	Mixed	NR	31+	NR	NR	≥25 years	BV	Nugent score	Genital fluid	87	95	149	361	0.41			110.703	250.074	0.44268	0.382013	0.504223	n	y	y	u	y	y	y	y	y	y
VD	Age-stratified	1247	Pepin 2011	Ghana, Guinea, Mali, Togo	Central and Western Africa	2005	Clinic attendee with STI symptoms	Female	Mixed	NR	31+	NR	NR	≥25 years	CS	Gram stain	Genital fluid	54.55	89.55	86	361	0.238			25.2232	82.5671	0.305488	0.21322	0.409093	n	y	y	u	y	y	y	y	y	y
VD	Age-stratified	1247	Pepin 2011	Ghana, Guinea, Mali, Togo	Central and Western Africa	2005	Clinic attendee with STI symptoms	Female	Mixed	NR	31+	NR	NR	≥25 years	CT	NAAT	Genital fluid	88.6	99.6	6	361	0.017			4.6999	267.154	0.0175925	0.00451368	0.0354795	n	y	y	u	y	y	y	y	y	y
VD	Age-stratified	1247	Pepin 2011	Ghana, Guinea, Mali, Togo	Central and Western Africa	2005	Clinic attendee with STI symptoms	Female	Mixed	NR	31+	NR	NR	≥25 years	MG	NAAT	Genital fluid	93.3	97.6	16	361	0.044			3.95862	158.711	0.0249424	0.00412237	0.051009	n	y	y	u	y	y	y	y	y	y
VD	Age-stratified	1247	Pepin 2011	Ghana, Guinea, Mali, Togo	Central and Western Africa	2005	Clinic attendee with STI symptoms	Female	Mixed	NR	31+	NR	NR	≥25 years	NG	NAAT	Genital fluid	93.3	99.2	11	361	0.03			7.28108	267.862	0.0271822	0.0102649	0.0491837	n	y	y	u	y	y	y	y	y	y
VD	Age-stratified	1247	Pepin 2011	Ghana, Guinea, Mali, Togo	Central and Western Africa	2005	Clinic attendee with STI symptoms	Female	Mixed	NR	31+	NR	NR	≥25 years	TV	NAAT	Genital fluid	95	98	31	361	0.086			19.4016	264.714	0.0732926	0.0442295	0.106869	n	y	y	u	y	y	y	y	y	y
VD	Age-stratified	3494	Ojuromi 2007	Nigeria	Central and Western Africa	2006	Clinic attendee with STI symptoms	Female	NR	NR	28-57	NR	NR	≥25 years	CS	Wet mount	Genital fluid	54.55	89.55	8	189	0.042328			1.07551	65.4464	0.0164335	0.000493695	0.0605916	y	y	n	u	u	n	y	y	y	y
VD	Age-stratified	3494	Ojuromi 2007	Nigeria	Central and Western Africa	2006	Clinic attendee with STI symptoms	Female	NR	NR	28-57	NR	NR	≥25 years	TV	Culture	Genital fluid	68.8	100	54	189	0.285714			47.783	114.149	0.418602	0.330348	0.511301	y	y	n	u	u	n	y	y	y	y
VD	Age-stratified	1211	Nwadioha 2012	Nigeria	Central and Western Africa	2007	Clinic attendee with STI symptoms	Female	Mixed	50.0	31-60	26.0	NR	≥25 years	TV	Wet mount and culture	Genital fluid	52	100	37	242	0.152893			33.4122	111.051	0.300873	0.219909	0.389968	y	y	y	u	u	u	y	n	y	y
VD	Age-stratified	1254	Nwadioha 2011	Nigeria	Central and Western Africa	2007	Clinic attendee with STI symptoms	Female	NR	NR	31-60	NR	NR	≥25 years	BV	Amsel criteria	Genital fluid	51	98	50	380	0.131579			32.9584	142.469	0.231336	0.166932	0.304744	y	n	n	n	u	u	y	y	y	y
VD	Age-stratified	1254	Nwadioha 2011	Nigeria	Central and Western Africa	2007	Clinic attendee with STI symptoms	Female	NR	NR	31-60	NR	NR	≥25 years	CS	Gram stain and culture	Genital fluid	54.55	89.55	132	380	0.347368			45.5637	82.1524	0.554624	0.449737	0.660453	y	n	n	n	u	u	y	y	y	y
VD	Age-stratified	1254	Nwadioha 2011	Nigeria	Central and Western Africa	2007	Clinic attendee with STI symptoms	Female	NR	NR	31-60	NR	NR	≥25 years	NG	Culture	Genital fluid	75.7	100	0	380	0			1.02947	298.918	0.00344398	9.63277e-05	0.0121979	y	n	n	n	u	u	y	y	y	y
VD	Age-stratified	1254	Nwadioha 2011	Nigeria	Central and Western Africa	2007	Clinic attendee with STI symptoms	Female	NR	NR	31-60	NR	NR	≥25 years	TV	Wet mount	Genital fluid	52	100	9	380	0.0236842			10.3097	204.402	0.0504384	0.0252163	0.0844814	y	n	n	n	u	u	y	y	y	y
VD	Age-stratified	1254	Nwadioha 2011	Nigeria	Central and Western Africa	2007	Clinic attendee with STI symptoms	Female	NR	NR	31-60	NR	NR	≥25 years	None			100	100	138	380	0.3			138.56	381.256	0.363429	0.316095	0.411465	y	n	n	n	u	u	y	y	y	y
VD	Age-stratified	1305	Nwadioha 2011	Nigeria	Central and Western Africa	2007	Clinic attendee with STI symptoms	Female	Mixed	NR	31-60	NR	NR	≥25 years	BV	Nugent score	Genital fluid	87	95	74	242	0.305785			50.8962	161.963	0.314245	0.24353	0.386546	y	y	y	u	u	y	y	n	y	y
VD	Age-stratified	1423	Nwadioha 2010	Nigeria	Central and Western Africa	2008	Clinic attendee with STI symptoms	Female	Mixed	NR	31-60	NR	NR	≥25 years	CA	Germ tube	Genital fluid	98.9	98.5	214	760	0.281579			187.046	681.133	0.27461	0.241888	0.308823	y	y	y	u	u	u	y	y	y	n
VD	Age-stratified	1429	Nwadioha 2010	Nigeria	Central and Western Africa	2008	Clinic attendee with STI symptoms	Female	Mixed	NR	31-60	NR	NR	≥25 years	BV	Amsel criteria	Genital fluid	51	98	100	760	0.131579			64.2625	279.675	0.229776	0.182575	0.281897	y	y	n	u	u	u	y	y	y	n
VD	Age-stratified	1429	Nwadioha 2010	Nigeria	Central and Western Africa	2008	Clinic attendee with STI symptoms	Female	Mixed	NR	31-60	NR	NR	≥25 years	CS	Gram stain and culture	Genital fluid	54.55	89.55	264	760	0.347368			92.1577	167.224	0.551104	0.476826	0.626775	y	y	n	u	u	u	y	y	y	n
VD	Age-stratified	1429	Nwadioha 2010	Nigeria	Central and Western Africa	2008	Clinic attendee with STI symptoms	Female	Mixed	NR	31-60	NR	NR	≥25 years	NG	Culture	Genital fluid	75.7	100	0	760	0			0.983995	563.17	0.00174724	4.39385e-05	0.0066334	y	y	n	u	u	u	y	y	y	n
VD	Age-stratified	1429	Nwadioha 2010	Nigeria	Central and Western Africa	2008	Clinic attendee with STI symptoms	Female	Mixed	NR	31-60	NR	NR	≥25 years	TV	Wet mount	Genital fluid	52	100	18	760	0.0236842			18.0908	376.868	0.048003	0.0284355	0.071438	y	y	n	u	u	u	y	y	y	n
VD	Age-stratified	1429	Nwadioha 2010	Nigeria	Central and Western Africa	2008	Clinic attendee with STI symptoms	Female	Mixed	NR	31-60	NR	NR	≥25 years	None			100	100	276	760	0.363158			284.5	782.058	0.363784	0.329644	0.397453	y	y	n	u	u	u	y	y	y	n
VD	Age-stratified	386	Tine 2019	Senegal	Central and Western Africa	2009	Clinic attendee with STI symptoms	Female	NR	NR	25+	NR	NR	≥25 years	TV	Wet mount	Genital fluid	52	100	146	2885	0.0506066			141.502	1444.46	0.097962	0.0832392	0.11393	y	y	n	u	u	y	n	n	y	y
VD	Age-stratified	1506	Okunlola 2009	Nigeria	Central and Western Africa	2009	IUD users; Clinic attendee with STI symptoms	Female	NR	NR	28-51	38.1	NR	≥25 years	BV	Nugent score	Genital fluid	87	95	16	24	0.667			11.4053	15.5341	0.73421	0.497951	0.940884	n	y	n	u	y	y	y	y	n	y
VD	Age-stratified	1506	Okunlola 2009	Nigeria	Central and Western Africa	2009	IUD users; Clinic attendee with STI symptoms	Female	NR	NR	28-51	38.1	NR	≥25 years	CS	Culture	Genital fluid	67	66	8	24	0.333			1.30629	5.46786	0.238903	0.00897259	0.679196	n	y	n	u	y	y	y	y	n	y
VD	Age-stratified	1506	Okunlola 2009	Nigeria	Central and Western Africa	2009	IUD users; Clinic attendee with STI symptoms	Female	NR	NR	28-51	38.1	NR	≥25 years	NG	Culture	Genital fluid	75.7	100	0	24	0			1.01127	19.8555	0.0509314	0.00115065	0.181141	n	y	n	u	y	y	y	y	n	y
VD	Age-stratified	1506	Okunlola 2009	Nigeria	Central and Western Africa	2009	IUD users; Clinic attendee with STI symptoms	Female	NR	NR	28-51	38.1	NR	≥25 years	TV	Wet mount	Genital fluid	52	100	0	24	0			0.973526	13.3909	0.0727006	0.00197564	0.260398	n	y	n	u	y	y	y	y	n	y
VD	Age-stratified	998	Ibrahim 2014	Nigeria	Central and Western Africa	2011	Pregnant women; Clinic attendee with STI symptoms	Female	NR	NR	25-42	23.6	NR	≥25 years	BV	Amsel criteria and nugent score	Genital fluid	51	98	20	111	0.18018			13.8304	40.8076	0.338918	0.204542	0.489629	y	y	n	y	y	n	y	n	y	n
VD	Age-stratified	378	Tine 2019	Senegal	Central and Western Africa	2013	Clinic attendee with STI symptoms	Female	NR	NR	25+	NR	NR	≥25 years	TV	Wet mount	Genital fluid	52	100	35	982	0.036			35.1637	502.301	0.0700053	0.0498301	0.0938007	y	y	n	u	u	y	n	n	y	y
VD	Age-stratified	2452	Mirza 1983	Kenya	Eastern Africa	1982	Clinic attendee with STI symptoms	Female	NR	NR	30+	NR	NR	≥25 years	CA	Germ tube	Genital fluid	98.9	98.5	0	11	0			1.03444	13.3241	0.0776363	0.00184283	0.272703	y	y	n	y	y	n	y	y	y	y
VD	Age-stratified	2452	Mirza 1983	Kenya	Eastern Africa	1982	Clinic attendee with STI symptoms	Female	NR	NR	30+	NR	NR	≥25 years	NG	Culture	Genital fluid	75.7	100	0	13	0			1.01172	11.4381	0.0884511	0.00218189	0.30557	y	y	n	y	y	n	y	y	y	y
VD	Age-stratified	2452	Mirza 1983	Kenya	Eastern Africa	1982	Clinic attendee with STI symptoms	Female	NR	NR	30+	NR	NR	≥25 years	TV	Wet mount	Genital fluid	52	100	4	13	0.307692			3.93975	6.4625	0.609633	0.252164	0.964349	y	y	n	y	y	n	y	y	y	y
VD	Age-stratified	9999	NICD 2023	South Africa	Southern Africa	2006	Clinic attendee with STI symptoms	Female	Mixed	44.4	25-57	34.6	33.0	≥25 years	BV	Nugent score	Genital fluid	87	95	57	151	0.377483			45.0791	112.359	0.401207	0.312992	0.492035	y	y	y	y	y	y	y	y	y	y
VD	Age-stratified	9999	NICD 2023	South Africa	Southern Africa	2006	Clinic attendee with STI symptoms	Female	Mixed	44.4	25-57	34.6	33.0	≥25 years	CT	NAAT	Genital fluid	88.6	99.6	11	158	0.0696203			10.58	130.869	0.0808444	0.0402895	0.131142	y	y	y	y	y	y	y	y	y	y
VD	Age-stratified	9999	NICD 2023	South Africa	Southern Africa	2006	Clinic attendee with STI symptoms	Female	Mixed	44.4	25-57	34.6	33.0	≥25 years	MG	NAAT	Genital fluid	93.3	97.6	6	157	0.0382166			2.15858	87.8368	0.0245749	0.00180623	0.0642002	y	y	y	y	y	y	y	y	y	y
VD	Age-stratified	9999	NICD 2023	South Africa	Southern Africa	2006	Clinic attendee with STI symptoms	Female	Mixed	44.4	25-57	34.6	33.0	≥25 years	NG	NAAT	Genital fluid	93.3	99.2	10	158	0.0632911			8.20097	125.667	0.0652596	0.0282532	0.113294	y	y	y	y	y	y	y	y	y	y
VD	Age-stratified	9999	NICD 2023	South Africa	Southern Africa	2006	Clinic attendee with STI symptoms	Female	Mixed	44.4	25-57	34.6	33.0	≥25 years	TV	NAAT	Genital fluid	95	98	51	158	0.322785			45.9919	140.283	0.327851	0.252221	0.408365	y	y	y	y	y	y	y	y	y	y
VD	Age-stratified	9999	NICD 2023	South Africa	Southern Africa	2006	Clinic attendee with STI symptoms	Female	Mixed	44.4	25-57	34.6	33.0	≥25 years	None			100	100	60	161	0.372671			59.6295	159.182	0.374601	0.299438	0.449307	y	y	y	y	y	y	y	y	y	y
VD	Age-stratified	9999	NICD 2023	South Africa	Southern Africa	2007	Clinic attendee with STI symptoms	Female	Mixed	50.9	25-65	33.2	31.0	≥25 years	BV	Nugent score	Genital fluid	87	95	87	212	0.410377			66.7527	151.741	0.43991	0.361296	0.518174	y	y	y	y	y	y	y	y	y	y
VD	Age-stratified	9999	NICD 2023	South Africa	Southern Africa	2007	Clinic attendee with STI symptoms	Female	Mixed	50.9	25-65	33.2	31.0	≥25 years	CS	Gram stain	Genital fluid	54.55	89.55	45	186	0.241935			14.0613	44.1644	0.318385	0.188117	0.460833	y	y	y	y	y	y	y	y	y	y
VD	Age-stratified	9999	NICD 2023	South Africa	Southern Africa	2007	Clinic attendee with STI symptoms	Female	Mixed	50.9	25-65	33.2	31.0	≥25 years	CT	NAAT	Genital fluid	88.6	99.6	24	224	0.107143			23.2669	191.676	0.121387	0.0792689	0.170619	y	y	y	y	y	y	y	y	y	y
VD	Age-stratified	9999	NICD 2023	South Africa	Southern Africa	2007	Clinic attendee with STI symptoms	Female	Mixed	50.9	25-65	33.2	31.0	≥25 years	MG	NAAT	Genital fluid	93.3	97.6	14	223	0.0627803			5.93714	126.812	0.0468183	0.0141076	0.0876564	y	y	y	y	y	y	y	y	y	y
VD	Age-stratified	9999	NICD 2023	South Africa	Southern Africa	2007	Clinic attendee with STI symptoms	Female	Mixed	50.9	25-65	33.2	31.0	≥25 years	NG	NAAT	Genital fluid	93.3	99.2	28	224	0.125			25.7794	198.491	0.129877	0.0870703	0.180001	y	y	y	y	y	y	y	y	y	y
VD	Age-stratified	9999	NICD 2023	South Africa	Southern Africa	2007	Clinic attendee with STI symptoms	Female	Mixed	50.9	25-65	33.2	31.0	≥25 years	TV	NAAT	Genital fluid	95	98	69	223	0.309417			62.3396	199.43	0.312588	0.248726	0.377738	y	y	y	y	y	y	y	y	y	y
VD	Age-stratified	9999	NICD 2023	South Africa	Southern Africa	2007	Clinic attendee with STI symptoms	Female	Mixed	50.9	25-65	33.2	31.0	≥25 years	None			100	100	56	227	0.246696			58.0725	232.881	0.249366	0.195994	0.307303	y	y	y	y	y	y	y	y	y	y
VD	Age-stratified	9999	NICD 2023	South Africa	Southern Africa	2008	Clinic attendee with STI symptoms	Female	Mixed	56.5	25-58	33.0	31.0	≥25 years	BV	Nugent score	Genital fluid	87	95	86	243	0.353909			61.0084	163.813	0.372426	0.298821	0.446276	y	y	y	y	y	y	y	y	y	y
VD	Age-stratified	9999	NICD 2023	South Africa	Southern Africa	2008	Clinic attendee with STI symptoms	Female	Mixed	56.5	25-58	33.0	31.0	≥25 years	CS	Gram stain	Genital fluid	54.55	89.55	70	243	0.288066			25.069	59.6341	0.42038	0.298054	0.549347	y	y	y	y	y	y	y	y	y	y
VD	Age-stratified	9999	NICD 2023	South Africa	Southern Africa	2008	Clinic attendee with STI symptoms	Female	Mixed	56.5	25-58	33.0	31.0	≥25 years	CT	NAAT	Genital fluid	88.6	99.6	32	243	0.131687			31.007	209.312	0.148138	0.102924	0.200512	y	y	y	y	y	y	y	y	y	y
VD	Age-stratified	9999	NICD 2023	South Africa	Southern Africa	2008	Clinic attendee with STI symptoms	Female	Mixed	56.5	25-58	33.0	31.0	≥25 years	MG	NAAT	Genital fluid	93.3	97.6	28	243	0.115226			19.135	184.229	0.103865	0.0629202	0.150831	y	y	y	y	y	y	y	y	y	y
VD	Age-stratified	9999	NICD 2023	South Africa	Southern Africa	2008	Clinic attendee with STI symptoms	Female	Mixed	56.5	25-58	33.0	31.0	≥25 years	NG	NAAT	Genital fluid	93.3	99.2	24	243	0.0987654			21.7866	213.902	0.101853	0.0650698	0.145169	y	y	y	y	y	y	y	y	y	y
VD	Age-stratified	9999	NICD 2023	South Africa	Southern Africa	2008	Clinic attendee with STI symptoms	Female	Mixed	56.5	25-58	33.0	31.0	≥25 years	TV	NAAT	Genital fluid	95	98	56	243	0.230453			49.4008	215.86	0.228855	0.174897	0.285844	y	y	y	y	y	y	y	y	y	y
VD	Age-stratified	9999	NICD 2023	South Africa	Southern Africa	2008	Clinic attendee with STI symptoms	Female	Mixed	56.5	25-58	33.0	31.0	≥25 years	None			100	100	62	245	0.253061			60.6173	237.44	0.255295	0.200505	0.315042	y	y	y	y	y	y	y	y	y	y
VD	Age-stratified	9999	NICD 2023	South Africa	Southern Africa	2010	Clinic attendee with STI symptoms	Female	Mixed	53.0	25-60	33.1	31.0	≥25 years	BV	Nugent score	Genital fluid	87	95	130	322	0.403727			88.9186	205.973	0.4317	0.363993	0.499469	y	y	y	y	y	y	y	y	y	y
VD	Age-stratified	9999	NICD 2023	South Africa	Southern Africa	2010	Clinic attendee with STI symptoms	Female	Mixed	53.0	25-60	33.1	31.0	≥25 years	CS	Gram stain	Genital fluid	54.55	89.55	91	322	0.282609			30.8821	75.9021	0.406868	0.298311	0.520929	y	y	y	y	y	y	y	y	y	y
VD	Age-stratified	9999	NICD 2023	South Africa	Southern Africa	2010	Clinic attendee with STI symptoms	Female	Mixed	53.0	25-60	33.1	31.0	≥25 years	CT	NAAT	Genital fluid	88.6	99.6	32	323	0.0990712			30.1804	273.583	0.110315	0.0763617	0.149745	y	y	y	y	y	y	y	y	y	y
VD	Age-stratified	9999	NICD 2023	South Africa	Southern Africa	2010	Clinic attendee with STI symptoms	Female	Mixed	53.0	25-60	33.1	31.0	≥25 years	MG	NAAT	Genital fluid	93.3	97.6	34	323	0.105263			21.8842	237.833	0.0920151	0.0570655	0.132445	y	y	y	y	y	y	y	y	y	y
VD	Age-stratified	9999	NICD 2023	South Africa	Southern Africa	2010	Clinic attendee with STI symptoms	Female	Mixed	53.0	25-60	33.1	31.0	≥25 years	NG	NAAT	Genital fluid	93.3	99.2	27	323	0.0835913			24.1611	284.551	0.0849098	0.0557911	0.118673	y	y	y	y	y	y	y	y	y	y
VD	Age-stratified	9999	NICD 2023	South Africa	Southern Africa	2010	Clinic attendee with STI symptoms	Female	Mixed	53.0	25-60	33.1	31.0	≥25 years	TV	NAAT	Genital fluid	95	98	58	323	0.179567			48.7893	280.83	0.173733	0.132571	0.218756	y	y	y	y	y	y	y	y	y	y
VD	Age-stratified	9999	NICD 2023	South Africa	Southern Africa	2010	Clinic attendee with STI symptoms	Female	Mixed	53.0	25-60	33.1	31.0	≥25 years	None			100	100	69	323	0.213622			72.619	336.737	0.215655	0.173248	0.261618	y	y	y	y	y	y	y	y	y	y
VD	Age-stratified	9999	NICD 2023	South Africa	Southern Africa	2011	Clinic attendee with STI symptoms	Female	Mixed	51.6	25-64	33.6	32.0	≥25 years	BV	Nugent score	Genital fluid	87	95	165	334	0.494012			123.612	227.951	0.542273	0.476805	0.607081	y	y	y	y	y	y	y	y	y	y
VD	Age-stratified	9999	NICD 2023	South Africa	Southern Africa	2011	Clinic attendee with STI symptoms	Female	Mixed	51.6	25-64	33.6	32.0	≥25 years	CS	Gram stain	Genital fluid	54.55	89.55	80	334	0.239521			23.5566	76.4297	0.308213	0.209523	0.413194	y	y	y	y	y	y	y	y	y	y
VD	Age-stratified	9999	NICD 2023	South Africa	Southern Africa	2011	Clinic attendee with STI symptoms	Female	Mixed	51.6	25-64	33.6	32.0	≥25 years	CT	NAAT	Genital fluid	88.6	99.6	40	334	0.11976			38.4484	286.626	0.134141	0.0977305	0.176496	y	y	y	y	y	y	y	y	y	y
VD	Age-stratified	9999	NICD 2023	South Africa	Southern Africa	2011	Clinic attendee with STI symptoms	Female	Mixed	51.6	25-64	33.6	32.0	≥25 years	MG	NAAT	Genital fluid	93.3	97.6	26	334	0.0778443			13.3343	215.977	0.0617394	0.0325582	0.0962505	y	y	y	y	y	y	y	y	y	y
VD	Age-stratified	9999	NICD 2023	South Africa	Southern Africa	2011	Clinic attendee with STI symptoms	Female	Mixed	51.6	25-64	33.6	32.0	≥25 years	NG	NAAT	Genital fluid	93.3	99.2	28	334	0.0838323			22.6956	267.864	0.0847281	0.0544113	0.121491	y	y	y	y	y	y	y	y	y	y
VD	Age-stratified	9999	NICD 2023	South Africa	Southern Africa	2011	Clinic attendee with STI symptoms	Female	Mixed	51.6	25-64	33.6	32.0	≥25 years	TV	NAAT	Genital fluid	95	98	74	334	0.221557			67.0364	306.665	0.218598	0.173815	0.266866	y	y	y	y	y	y	y	y	y	y
VD	Age-stratified	9999	NICD 2023	South Africa	Southern Africa	2011	Clinic attendee with STI symptoms	Female	Mixed	51.6	25-64	33.6	32.0	≥25 years	None			100	100	74	336	0.220238			74.3477	334.976	0.22195	0.178966	0.266851	y	y	y	y	y	y	y	y	y	y
VD	Age-stratified	9999	NICD 2023	South Africa	Southern Africa	2012	Clinic attendee with STI symptoms	Female	Mixed	62.1	25-58	33.1	32.0	≥25 years	BV	Nugent score	Genital fluid	87	95	76	140	0.542857			56.7972	94.8795	0.598625	0.496605	0.693116	y	y	y	y	y	y	y	y	y	y
VD	Age-stratified	9999	NICD 2023	South Africa	Southern Africa	2012	Clinic attendee with STI symptoms	Female	Mixed	62.1	25-58	33.1	32.0	≥25 years	CS	Gram stain	Genital fluid	54.55	89.55	28	140	0.2			6.78159	30.2172	0.224428	0.0846793	0.381352	y	y	y	y	y	y	y	y	y	y
VD	Age-stratified	9999	NICD 2023	South Africa	Southern Africa	2012	Clinic attendee with STI symptoms	Female	Mixed	62.1	25-58	33.1	32.0	≥25 years	CT	NAAT	Genital fluid	88.6	99.6	25	140	0.178571			24.5893	120.659	0.203791	0.135819	0.278955	y	y	y	y	y	y	y	y	y	y
VD	Age-stratified	9999	NICD 2023	South Africa	Southern Africa	2012	Clinic attendee with STI symptoms	Female	Mixed	62.1	25-58	33.1	32.0	≥25 years	MG	NAAT	Genital fluid	93.3	97.6	13	140	0.0928571			8.57404	104.367	0.0821528	0.0360337	0.141087	y	y	y	y	y	y	y	y	y	y
VD	Age-stratified	9999	NICD 2023	South Africa	Southern Africa	2012	Clinic attendee with STI symptoms	Female	Mixed	62.1	25-58	33.1	32.0	≥25 years	NG	NAAT	Genital fluid	93.3	99.2	15	140	0.107143			13.5876	119.803	0.113416	0.0630796	0.176912	y	y	y	y	y	y	y	y	y	y
VD	Age-stratified	9999	NICD 2023	South Africa	Southern Africa	2012	Clinic attendee with STI symptoms	Female	Mixed	62.1	25-58	33.1	32.0	≥25 years	TV	NAAT	Genital fluid	95	98	32	140	0.228571			28.8593	126.623	0.227915	0.15837	0.306182	y	y	y	y	y	y	y	y	y	y
VD	Age-stratified	9999	NICD 2023	South Africa	Southern Africa	2012	Clinic attendee with STI symptoms	Female	Mixed	62.1	25-58	33.1	32.0	≥25 years	None			100	100	27	140	0.192857			29.2551	148.186	0.197422	0.138016	0.264305	y	y	y	y	y	y	y	y	y	y
VD	Age-stratified	9999	NICD 2023	South Africa	Southern Africa	2013	Clinic attendee with STI symptoms	Female	Mixed	56.1	25-68	33.2	32.0	≥25 years	BV	Nugent score	Genital fluid	87	95	140	245	0.571429			100.552	158.326	0.635091	0.558614	0.709637	y	y	y	y	y	y	y	y	y	y
VD	Age-stratified	9999	NICD 2023	South Africa	Southern Africa	2013	Clinic attendee with STI symptoms	Female	Mixed	56.1	25-68	33.2	32.0	≥25 years	CS	Gram stain	Genital fluid	54.55	89.55	40	246	0.162602			5.68575	41.3619	0.137464	0.0364203	0.250189	y	y	y	y	y	y	y	y	y	y
VD	Age-stratified	9999	NICD 2023	South Africa	Southern Africa	2013	Clinic attendee with STI symptoms	Female	Mixed	56.1	25-68	33.2	32.0	≥25 years	CT	NAAT	Genital fluid	88.6	99.6	34	246	0.138211			31.069	199.565	0.155683	0.10941	0.208965	y	y	y	y	y	y	y	y	y	y
VD	Age-stratified	9999	NICD 2023	South Africa	Southern Africa	2013	Clinic attendee with STI symptoms	Female	Mixed	56.1	25-68	33.2	32.0	≥25 years	MG	NAAT	Genital fluid	93.3	97.6	30	245	0.122449			20.6483	184.622	0.111841	0.0696851	0.160532	y	y	y	y	y	y	y	y	y	y
VD	Age-stratified	9999	NICD 2023	South Africa	Southern Africa	2013	Clinic attendee with STI symptoms	Female	Mixed	56.1	25-68	33.2	32.0	≥25 years	NG	NAAT	Genital fluid	93.3	99.2	35	246	0.142276			31.2245	210.517	0.148323	0.102747	0.198681	y	y	y	y	y	y	y	y	y	y
VD	Age-stratified	9999	NICD 2023	South Africa	Southern Africa	2013	Clinic attendee with STI symptoms	Female	Mixed	56.1	25-68	33.2	32.0	≥25 years	TV	NAAT	Genital fluid	95	98	65	246	0.264228			57.3342	216.419	0.264922	0.208646	0.326993	y	y	y	y	y	y	y	y	y	y
VD	Age-stratified	9999	NICD 2023	South Africa	Southern Africa	2013	Clinic attendee with STI symptoms	Female	Mixed	56.1	25-68	33.2	32.0	≥25 years	None			100	100	34	246	0.138211			35.3674	250.228	0.141341	0.100762	0.187513	y	y	y	y	y	y	y	y	y	y
VD	Age-stratified	9999	NICD 2023	South Africa	Southern Africa	2014	Clinic attendee with STI symptoms	Female	Mixed	53.8	25-56	32.3	30.0	≥25 years	BV	Nugent score	Genital fluid	87	95	137	259	0.528958			100.502	172.221	0.583563	0.50889	0.654349	y	y	y	y	y	y	y	y	y	y
VD	Age-stratified	9999	NICD 2023	South Africa	Southern Africa	2014	Clinic attendee with STI symptoms	Female	Mixed	53.8	25-56	32.3	30.0	≥25 years	CS	Gram stain	Genital fluid	54.55	89.55	60	259	0.23166			17.5226	60.1447	0.29134	0.180898	0.412038	y	y	y	y	y	y	y	y	y	y
VD	Age-stratified	9999	NICD 2023	South Africa	Southern Africa	2014	Clinic attendee with STI symptoms	Female	Mixed	53.8	25-56	32.3	30.0	≥25 years	CT	NAAT	Genital fluid	88.6	99.6	29	262	0.110687			27.9941	225.558	0.12411	0.083973	0.17055	y	y	y	y	y	y	y	y	y	y
VD	Age-stratified	9999	NICD 2023	South Africa	Southern Africa	2014	Clinic attendee with STI symptoms	Female	Mixed	53.8	25-56	32.3	30.0	≥25 years	MG	NAAT	Genital fluid	93.3	97.6	21	262	0.0801527			10.7971	166.147	0.0649854	0.030899	0.104216	y	y	y	y	y	y	y	y	y	y
VD	Age-stratified	9999	NICD 2023	South Africa	Southern Africa	2014	Clinic attendee with STI symptoms	Female	Mixed	53.8	25-56	32.3	30.0	≥25 years	NG	NAAT	Genital fluid	93.3	99.2	32	262	0.122137			27.5359	218.331	0.12612	0.0855908	0.17227	y	y	y	y	y	y	y	y	y	y
VD	Age-stratified	9999	NICD 2023	South Africa	Southern Africa	2014	Clinic attendee with STI symptoms	Female	Mixed	53.8	25-56	32.3	30.0	≥25 years	TV	NAAT	Genital fluid	95	98	41	262	0.156489			32.6449	218.715	0.149258	0.104366	0.198912	y	y	y	y	y	y	y	y	y	y
VD	Age-stratified	9999	NICD 2023	South Africa	Southern Africa	2014	Clinic attendee with STI symptoms	Female	Mixed	53.8	25-56	32.3	30.0	≥25 years	None			100	100	61	263	0.231939			62.3538	266.415	0.234048	0.185019	0.285136	y	y	y	y	y	y	y	y	y	y
VD	Age-stratified	9999	NICD 2023	South Africa	Southern Africa	2015	Clinic attendee with STI symptoms	Female	Mixed	50.0	25-52	32.3	31.0	≥25 years	BV	Nugent score	Genital fluid	87	95	73	123	0.593496			51.3395	77.7226	0.660548	0.554662	0.764202	y	y	y	y	y	y	y	y	y	y
VD	Age-stratified	9999	NICD 2023	South Africa	Southern Africa	2015	Clinic attendee with STI symptoms	Female	Mixed	50.0	25-52	32.3	31.0	≥25 years	CS	Gram stain	Genital fluid	54.55	89.55	36	123	0.292683			12.5124	28.6614	0.436558	0.256603	0.629287	y	y	y	y	y	y	y	y	y	y
VD	Age-stratified	9999	NICD 2023	South Africa	Southern Africa	2015	Clinic attendee with STI symptoms	Female	Mixed	50.0	25-52	32.3	31.0	≥25 years	CT	NAAT	Genital fluid	88.6	99.6	17	123	0.138211			16.6512	105.196	0.158287	0.0949556	0.234205	y	y	y	y	y	y	y	y	y	y
VD	Age-stratified	9999	NICD 2023	South Africa	Southern Africa	2015	Clinic attendee with STI symptoms	Female	Mixed	50.0	25-52	32.3	31.0	≥25 years	MG	NAAT	Genital fluid	93.3	97.6	7	122	0.057377			3.46823	76.3237	0.0454411	0.00657126	0.0997233	y	y	y	y	y	y	y	y	y	y
VD	Age-stratified	9999	NICD 2023	South Africa	Southern Africa	2015	Clinic attendee with STI symptoms	Female	Mixed	50.0	25-52	32.3	31.0	≥25 years	NG	NAAT	Genital fluid	93.3	99.2	22	123	0.178862			20.9335	110.189	0.189978	0.121967	0.269377	y	y	y	y	y	y	y	y	y	y
VD	Age-stratified	9999	NICD 2023	South Africa	Southern Africa	2015	Clinic attendee with STI symptoms	Female	Mixed	50.0	25-52	32.3	31.0	≥25 years	TV	NAAT	Genital fluid	95	98	24	123	0.195122			21.0774	109.081	0.193227	0.124073	0.270147	y	y	y	y	y	y	y	y	y	y
VD	Age-stratified	9999	NICD 2023	South Africa	Southern Africa	2015	Clinic attendee with STI symptoms	Female	Mixed	50.0	25-52	32.3	31.0	≥25 years	None			100	100	18	123	0.146341			19.2129	127.084	0.151182	0.0946812	0.218435	y	y	y	y	y	y	y	y	y	y
VD	Age-stratified	9999	NICD 2023	South Africa	Southern Africa	2016	Clinic attendee with STI symptoms	Female	Mixed	57.2	25-63	33.4	31.0	≥25 years	BV	Nugent score	Genital fluid	87	95	183	333	0.54955			139.054	228.521	0.608495	0.544097	0.672227	y	y	y	y	y	y	y	y	y	y
VD	Age-stratified	9999	NICD 2023	South Africa	Southern Africa	2016	Clinic attendee with STI symptoms	Female	Mixed	57.2	25-63	33.4	31.0	≥25 years	CS	Gram stain	Genital fluid	54.55	89.55	55	333	0.165165			7.80199	55.0687	0.141677	0.0559235	0.23816	y	y	y	y	y	y	y	y	y	y
VD	Age-stratified	9999	NICD 2023	South Africa	Southern Africa	2016	Clinic attendee with STI symptoms	Female	Mixed	57.2	25-63	33.4	31.0	≥25 years	CT	NAAT	Genital fluid	88.6	99.6	49	336	0.145833			46.0356	281.926	0.16329	0.122382	0.207674	y	y	y	y	y	y	y	y	y	y
VD	Age-stratified	9999	NICD 2023	South Africa	Southern Africa	2016	Clinic attendee with STI symptoms	Female	Mixed	57.2	25-63	33.4	31.0	≥25 years	MG	NAAT	Genital fluid	93.3	97.6	20	336	0.0595238			7.80529	186.694	0.041808	0.0153311	0.0738467	y	y	y	y	y	y	y	y	y	y
VD	Age-stratified	9999	NICD 2023	South Africa	Southern Africa	2016	Clinic attendee with STI symptoms	Female	Mixed	57.2	25-63	33.4	31.0	≥25 years	NG	NAAT	Genital fluid	93.3	99.2	56	336	0.166667			48.9476	281.629	0.173802	0.13214	0.21949	y	y	y	y	y	y	y	y	y	y
VD	Age-stratified	9999	NICD 2023	South Africa	Southern Africa	2016	Clinic attendee with STI symptoms	Female	Mixed	57.2	25-63	33.4	31.0	≥25 years	TV	NAAT	Genital fluid	95	98	61	336	0.181548			49.2039	279.971	0.175747	0.134239	0.221632	y	y	y	y	y	y	y	y	y	y
VD	Age-stratified	9999	NICD 2023	South Africa	Southern Africa	2016	Clinic attendee with STI symptoms	Female	Mixed	57.2	25-63	33.4	31.0	≥25 years	None			100	100	82	336	0.244048			82.9179	337.56	0.245639	0.202065	0.293796	y	y	y	y	y	y	y	y	y	y
VD	Age-stratified	999	Chabata 2023	Zimbabwe	Southern Africa	2017	Female sex workers recruited to population size estimation study	Female	Mixed	66.0	25-50	33.2	32.0	≥25 years	CT	NAAT	Genital fluid	88.6	99.6	1	12	0.0584256			1.91268	12.3162	0.155298	0.017463	0.403262	n	y	y	n	y	y	y	y	n	y
VD	Age-stratified	999	Chabata 2023	Zimbabwe	Southern Africa	2017	Female sex workers recruited to population size estimation study	Female	Mixed	66.0	25-50	33.2	32.0	≥25 years	NG	NAAT	Genital fluid	93.3	99.2	62	297	0.207406			58.274	265.967	0.219103	0.171166	0.271911	n	y	y	n	y	y	y	y	n	y
VD	Age-stratified	999	Chabata 2023	Zimbabwe	Southern Africa	2017	Female sex workers recruited to population size estimation study	Female	Mixed	66.0	25-50	33.2	32.0	≥25 years	TV	NAAT	Genital fluid	95	98	1	4	0.323517			2.02395	5.92219	0.341757	0.0365872	0.754722	n	y	y	n	y	y	y	y	n	y
VD	Age-stratified	999	Chabata 2023	Zimbabwe	Southern Africa	2017	Female sex workers recruited to population size estimation study	Female	Mixed	66.0	25-50	33.2	32.0	≥25 years	None			100	100	537	1094	0.490805			546.42	1112.7	0.491075	0.461502	0.521056	n	y	y	n	y	y	y	y	n	y
VD	Age-stratified	9999	NICD 2023	South Africa	Southern Africa	2017	Clinic attendee with STI symptoms	Female	Mixed	35.2	25-59	32.6	30.0	≥25 years	BV	Nugent score	Genital fluid	87	95	113	215	0.525581			84.9159	146.412	0.579981	0.499419	0.660728	y	y	y	y	y	y	y	y	y	y
VD	Age-stratified	9999	NICD 2023	South Africa	Southern Africa	2017	Clinic attendee with STI symptoms	Female	Mixed	35.2	25-59	32.6	30.0	≥25 years	CS	Gram stain	Genital fluid	54.55	89.55	37	215	0.172093			6.22995	38.7868	0.16062	0.0524875	0.283114	y	y	y	y	y	y	y	y	y	y
VD	Age-stratified	9999	NICD 2023	South Africa	Southern Africa	2017	Clinic attendee with STI symptoms	Female	Mixed	35.2	25-59	32.6	30.0	≥25 years	CT	NAAT	Genital fluid	88.6	99.6	36	215	0.167442			35.354	187.686	0.188368	0.134496	0.248343	y	y	y	y	y	y	y	y	y	y
VD	Age-stratified	9999	NICD 2023	South Africa	Southern Africa	2017	Clinic attendee with STI symptoms	Female	Mixed	35.2	25-59	32.6	30.0	≥25 years	MG	NAAT	Genital fluid	93.3	97.6	13	215	0.0604651			5.72097	128.684	0.0444575	0.012507	0.0850867	y	y	y	y	y	y	y	y	y	y
VD	Age-stratified	9999	NICD 2023	South Africa	Southern Africa	2017	Clinic attendee with STI symptoms	Female	Mixed	35.2	25-59	32.6	30.0	≥25 years	NG	NAAT	Genital fluid	93.3	99.2	32	215	0.148837			27.5814	177.801	0.155125	0.105695	0.212366	y	y	y	y	y	y	y	y	y	y
VD	Age-stratified	9999	NICD 2023	South Africa	Southern Africa	2017	Clinic attendee with STI symptoms	Female	Mixed	35.2	25-59	32.6	30.0	≥25 years	TV	NAAT	Genital fluid	95	98	38	215	0.176744			30.5805	178.179	0.171628	0.121184	0.228072	y	y	y	y	y	y	y	y	y	y
VD	Age-stratified	9999	NICD 2023	South Africa	Southern Africa	2017	Clinic attendee with STI symptoms	Female	Mixed	35.2	25-59	32.6	30.0	≥25 years	None			100	100	44	215	0.204651			44.2152	213.177	0.207411	0.155996	0.263191	y	y	y	y	y	y	y	y	y	y
VD	Age-stratified	9999	NICD 2023	South Africa	Southern Africa	2018	Clinic attendee with STI symptoms	Female	Mixed	30.3	25-58	32.4	30.0	≥25 years	BV	Nugent score	Genital fluid	87	95	81	191	0.424084			60.0602	131.274	0.457517	0.371871	0.544339	y	y	y	y	y	y	y	y	y	y
VD	Age-stratified	9999	NICD 2023	South Africa	Southern Africa	2018	Clinic attendee with STI symptoms	Female	Mixed	30.3	25-58	32.4	30.0	≥25 years	CS	Gram stain	Genital fluid	54.55	89.55	49	191	0.256545			15.9609	45.5195	0.350638	0.218781	0.489669	y	y	y	y	y	y	y	y	y	y
VD	Age-stratified	9999	NICD 2023	South Africa	Southern Africa	2018	Clinic attendee with STI symptoms	Female	Mixed	30.3	25-58	32.4	30.0	≥25 years	CT	NAAT	Genital fluid	88.6	99.6	35	190	0.184211			35.4329	170.508	0.207808	0.150971	0.269339	y	y	y	y	y	y	y	y	y	y
VD	Age-stratified	9999	NICD 2023	South Africa	Southern Africa	2018	Clinic attendee with STI symptoms	Female	Mixed	30.3	25-58	32.4	30.0	≥25 years	MG	NAAT	Genital fluid	93.3	97.6	17	190	0.0894737			11.154	144.881	0.0769874	0.037433	0.123838	y	y	y	y	y	y	y	y	y	y
VD	Age-stratified	9999	NICD 2023	South Africa	Southern Africa	2018	Clinic attendee with STI symptoms	Female	Mixed	30.3	25-58	32.4	30.0	≥25 years	NG	NAAT	Genital fluid	93.3	99.2	22	190	0.115789			20.3778	169.189	0.120444	0.0753954	0.173604	y	y	y	y	y	y	y	y	y	y
VD	Age-stratified	9999	NICD 2023	South Africa	Southern Africa	2018	Clinic attendee with STI symptoms	Female	Mixed	30.3	25-58	32.4	30.0	≥25 years	TV	NAAT	Genital fluid	95	98	24	190	0.126316			18.9088	159.249	0.118738	0.0727945	0.172712	y	y	y	y	y	y	y	y	y	y
VD	Age-stratified	9999	NICD 2023	South Africa	Southern Africa	2018	Clinic attendee with STI symptoms	Female	Mixed	30.3	25-58	32.4	30.0	≥25 years	None			100	100	44	191	0.230366			48.5062	207.749	0.233485	0.179649	0.292179	y	y	y	y	y	y	y	y	y	y
VD	Age-stratified	9999	NICD 2023	South Africa	Southern Africa	2020	Clinic attendee with STI symptoms	Female	Mixed	40.4	25-65	33.0	31.5	≥25 years	BV	Nugent score	Genital fluid	87	95	84	169	0.497041			61.4074	112.468	0.546	0.455377	0.634444	y	y	y	y	y	y	y	y	y	y
VD	Age-stratified	9999	NICD 2023	South Africa	Southern Africa	2020	Clinic attendee with STI symptoms	Female	Mixed	40.4	25-65	33.0	31.5	≥25 years	CS	Gram stain	Genital fluid	54.55	89.55	48	169	0.284024			16.9921	41.158	0.412852	0.271144	0.565307	y	y	y	y	y	y	y	y	y	y
VD	Age-stratified	9999	NICD 2023	South Africa	Southern Africa	2020	Clinic attendee with STI symptoms	Female	Mixed	40.4	25-65	33.0	31.5	≥25 years	CT	NAAT	Genital fluid	88.6	99.6	25	169	0.147929			24.2999	144.736	0.167892	0.112483	0.23213	y	y	y	y	y	y	y	y	y	y
VD	Age-stratified	9999	NICD 2023	South Africa	Southern Africa	2020	Clinic attendee with STI symptoms	Female	Mixed	40.4	25-65	33.0	31.5	≥25 years	MG	NAAT	Genital fluid	93.3	97.6	5	169	0.0295858			1.56377	90.0883	0.0173582	0.000654832	0.05222	y	y	y	y	y	y	y	y	y	y
VD	Age-stratified	9999	NICD 2023	South Africa	Southern Africa	2020	Clinic attendee with STI symptoms	Female	Mixed	40.4	25-65	33.0	31.5	≥25 years	NG	NAAT	Genital fluid	93.3	99.2	16	169	0.0946746			15.0586	152.866	0.0985084	0.0564137	0.1514	y	y	y	y	y	y	y	y	y	y
VD	Age-stratified	9999	NICD 2023	South Africa	Southern Africa	2020	Clinic attendee with STI symptoms	Female	Mixed	40.4	25-65	33.0	31.5	≥25 years	TV	NAAT	Genital fluid	95	98	17	169	0.100592			12.4373	135.563	0.091745	0.0475519	0.145175	y	y	y	y	y	y	y	y	y	y
VD	Age-stratified	9999	NICD 2023	South Africa	Southern Africa	2020	Clinic attendee with STI symptoms	Female	Mixed	40.4	25-65	33.0	31.5	≥25 years	None			100	100	38	169	0.224852			38.2746	167.678	0.228262	0.167916	0.293069	y	y	y	y	y	y	y	y	y	y
VD	Age-stratified	9999	NICD 2023	South Africa	Southern Africa	2021	Clinic attendee with STI symptoms	Female	Mixed	40.2	25-55	32.6	30.0	≥25 years	BV	Nugent score	Genital fluid	87	95	103	178	0.578652			77.2643	120.021	0.643757	0.558316	0.73196	y	y	y	y	y	y	y	y	y	y
VD	Age-stratified	9999	NICD 2023	South Africa	Southern Africa	2021	Clinic attendee with STI symptoms	Female	Mixed	40.2	25-55	32.6	30.0	≥25 years	CS	Gram stain	Genital fluid	54.55	89.55	39	178	0.219101			10.6773	39.9729	0.267113	0.137307	0.411006	y	y	y	y	y	y	y	y	y	y
VD	Age-stratified	9999	NICD 2023	South Africa	Southern Africa	2021	Clinic attendee with STI symptoms	Female	Mixed	40.2	25-55	32.6	30.0	≥25 years	CT	NAAT	Genital fluid	88.6	99.6	23	177	0.129944			21.8347	147.417	0.148115	0.0950209	0.211338	y	y	y	y	y	y	y	y	y	y
VD	Age-stratified	9999	NICD 2023	South Africa	Southern Africa	2021	Clinic attendee with STI symptoms	Female	Mixed	40.2	25-55	32.6	30.0	≥25 years	MG	NAAT	Genital fluid	93.3	97.6	11	177	0.0621469			5.1304	108.935	0.047096	0.0120402	0.0911513	y	y	y	y	y	y	y	y	y	y
VD	Age-stratified	9999	NICD 2023	South Africa	Southern Africa	2021	Clinic attendee with STI symptoms	Female	Mixed	40.2	25-55	32.6	30.0	≥25 years	NG	NAAT	Genital fluid	93.3	99.2	16	177	0.0903955			14.8938	158.573	0.0939238	0.0538419	0.142238	y	y	y	y	y	y	y	y	y	y
VD	Age-stratified	9999	NICD 2023	South Africa	Southern Africa	2021	Clinic attendee with STI symptoms	Female	Mixed	40.2	25-55	32.6	30.0	≥25 years	TV	NAAT	Genital fluid	95	98	25	177	0.141243			19.5319	144.568	0.135105	0.0829562	0.194889	y	y	y	y	y	y	y	y	y	y
VD	Age-stratified	9999	NICD 2023	South Africa	Southern Africa	2021	Clinic attendee with STI symptoms	Female	Mixed	40.2	25-55	32.6	30.0	≥25 years	None			100	100	38	178	0.213483			39.5859	182.178	0.217293	0.160951	0.279537	y	y	y	y	y	y	y	y	y	y
VD	Age-stratified	9999	NICD 2023	South Africa	Southern Africa	2022	Clinic attendee with STI symptoms	Female	Mixed	35.2	25-59	33.9	32.0	≥25 years	BV	Nugent score	Genital fluid	87	95	97	162	0.598765			70.4661	105.504	0.667896	0.575285	0.756208	y	y	y	y	y	y	y	y	y	y
VD	Age-stratified	9999	NICD 2023	South Africa	Southern Africa	2022	Clinic attendee with STI symptoms	Female	Mixed	35.2	25-59	33.9	32.0	≥25 years	CS	Gram stain	Genital fluid	54.55	89.55	33	162	0.203704			8.22996	35.53	0.231634	0.0987764	0.377768	y	y	y	y	y	y	y	y	y	y
VD	Age-stratified	9999	NICD 2023	South Africa	Southern Africa	2022	Clinic attendee with STI symptoms	Female	Mixed	35.2	25-59	33.9	32.0	≥25 years	CT	NAAT	Genital fluid	88.6	99.6	26	163	0.159509			25.6569	142.158	0.180481	0.120927	0.24752	y	y	y	y	y	y	y	y	y	y
VD	Age-stratified	9999	NICD 2023	South Africa	Southern Africa	2022	Clinic attendee with STI symptoms	Female	Mixed	35.2	25-59	33.9	32.0	≥25 years	MG	NAAT	Genital fluid	93.3	97.6	5	163	0.0306748			1.80754	95.6848	0.0188905	0.00116856	0.0534382	y	y	y	y	y	y	y	y	y	y
VD	Age-stratified	9999	NICD 2023	South Africa	Southern Africa	2022	Clinic attendee with STI symptoms	Female	Mixed	35.2	25-59	33.9	32.0	≥25 years	NG	NAAT	Genital fluid	93.3	99.2	26	163	0.159509			24.4776	145.023	0.168784	0.112764	0.23276	y	y	y	y	y	y	y	y	y	y
VD	Age-stratified	9999	NICD 2023	South Africa	Southern Africa	2022	Clinic attendee with STI symptoms	Female	Mixed	35.2	25-59	33.9	32.0	≥25 years	TV	NAAT	Genital fluid	95	98	23	163	0.141104			17.7954	131.942	0.134873	0.0801215	0.196246	y	y	y	y	y	y	y	y	y	y
VD	Age-stratified	9999	NICD 2023	South Africa	Southern Africa	2022	Clinic attendee with STI symptoms	Female	Mixed	35.2	25-59	33.9	32.0	≥25 years	None			100	100	33	163	0.202454			33.7256	163.915	0.20575	0.146789	0.272375	y	y	y	y	y	y	y	y	y	y
UD	Overall	2513	Fakunle 1976	Nigeria	Central and Western Africa	1976	Soldiers	Male	NR	NR	NR	NR	NR		NG	Culture	Genital fluid	87.6	100	9	147	0.061			9.75614	127.055	0.0767868	0.0360639	0.128624	n	y	n	u	u	y	y	n	y	y
UD	Overall	5719	Yvert 1984	Gabon	Central and Western Africa	1981	Clinic attendee with STI symptoms	Male	NR	NR	15+	NR	NR		NG	Culture	Genital fluid	87.6	100	182	261	0.697			122.271	153.984	0.794049	0.728767	0.855067	y	y	n	u	u	n	y	y	y	y
UD	Overall	5719	Yvert 1984	Gabon	Central and Western Africa	1981	Clinic attendee with STI symptoms	Male	NR	NR	15+	NR	NR		TV	Wet mount	Genital fluid	44	100	5	261	0.019			5.86584	114.297	0.0513209	0.0192933	0.0993092	y	y	n	u	u	n	y	y	y	y
UD	Overall	2459	Mabey 1982	The Gambia	Central and Western Africa	1982	Clinic attendee with STI symptoms	Male	NR	NR	NR	NR	NR		CT	Culture	Genital fluid	63.4	100	12	78	0.154			11.8832	46.5015	0.255544	0.140459	0.393543	n	y	n	y	y	y	y	n	n	y
UD	Overall	2459	Mabey 1982	The Gambia	Central and Western Africa	1982	Clinic attendee with STI symptoms	Male	NR	NR	NR	NR	NR		NG	Culture	Genital fluid	87.6	100	65	85	0.764706			36.7118	42.4228	0.865379	0.756575	0.960085	n	y	n	y	y	y	y	n	n	y
UD	Overall	5941	Lo 1997	Mauritania	Central and Western Africa	1994	Clinic attendee with STI symptoms	Male	NR	NR	NR	NR	NR		CT	ELISA	Genital fluid	84	98	10	110	0.087			7.30034	76.343	0.0956255	0.0379393	0.169602	y	n	n	u	u	n	y	y	y	n
UD	Overall	5941	Lo 1997	Mauritania	Central and Western Africa	1994	Clinic attendee with STI symptoms	Male	NR	NR	NR	NR	NR		NG	Culture	Genital fluid	87.6	100	57	110	0.515			47.1594	79.7382	0.591428	0.484497	0.697381	y	n	n	u	u	n	y	y	y	n
UD	Overall	5941	Lo 1997	Mauritania	Central and Western Africa	1994	Clinic attendee with STI symptoms	Male	NR	NR	NR	NR	NR		TV	Wet mount	Genital fluid	44	100	1	110	0.009			2.02239	49.6094	0.0407663	0.00500545	0.109162	y	n	n	u	u	n	y	y	y	n
UD	Overall	5941	Lo 1997	Mauritania	Central and Western Africa	1994	Clinic attendee with STI symptoms	Male	NR	NR	NR	NR	NR		None			100	100	43	110	0.389			46.4927	118.08	0.393739	0.308735	0.48354	y	n	n	u	u	n	y	y	y	n
UD	Overall	1870	Bakare 2002	Nigeria	Central and Western Africa	1995	Clinic attendee with STI symptoms	Male	NR	NR	NR	NR	NR		CT	ELISA	Genital fluid	84	98	112	289	0.387543			93.7133	208.342	0.449804	0.382762	0.519382	y	y	n	y	u	y	y	y	y	n
UD	Overall	1870	Bakare 2002	Nigeria	Central and Western Africa	1995	Clinic attendee with STI symptoms	Male	NR	NR	NR	NR	NR		NG	Gram stain and culture	Genital fluid	87.6	100	91	289	0.315			84.9942	235.759	0.360514	0.301119	0.423694	y	y	n	y	u	y	y	y	y	n
UD	Overall	1870	Bakare 2002	Nigeria	Central and Western Africa	1995	Clinic attendee with STI symptoms	Male	NR	NR	NR	NR	NR		TV	Wet mount and culture	Genital fluid	44	100	14	289	0.0484429			14.0874	120.189	0.11721	0.0674166	0.181785	y	y	n	y	u	y	y	y	y	n
UD	Overall	1870	Bakare 2002	Nigeria	Central and Western Africa	1995	Clinic attendee with STI symptoms	Male	NR	NR	NR	NR	NR		None			100	100	72	289	0.249135			72.8179	290.157	0.25096	0.203397	0.304448	y	y	n	y	u	y	y	y	y	n
UD	Overall	1829	Dieye 2003	Senegal	Central and Western Africa	1996	Clinic attendee with STI symptoms	Male	NR	NR	NR	NR	NR		CT	ELISA	Genital fluid	84	98	8	27	0.051			7.70475	21.8001	0.353426	0.169503	0.569484	n	y	n	u	n	n	y	n	n	n
UD	Overall	1829	Dieye 2003	Senegal	Central and Western Africa	1996	Clinic attendee with STI symptoms	Male	NR	NR	NR	NR	NR		NG	Culture	Genital fluid	87.6	100	21	27	0.539			15.1663	17.7085	0.856441	0.670309	0.986691	n	y	n	u	n	n	y	n	n	n
UD	Overall	1921	Pepin 2001	Benin	Central and Western Africa	1997	Clinic attendee with STI symptoms	Male	NR	NR	NR	NR	NR		CT	NAAT	Genital fluid	87.5	99.2	7	86	0.081			6.6153	68.8897	0.0960274	0.0365718	0.174258	y	y	n	y	u	y	y	y	y	y
UD	Overall	1921	Pepin 2001	Burkina Faso	Central and Western Africa	1997	Clinic attendee with STI symptoms	Male	NR	NR	NR	NR	NR		CT	NAAT	Genital fluid	87.5	99.2	15	100	0.15			13.8754	81.5864	0.17007	0.0962744	0.259146	y	y	n	y	u	y	y	y	y	y
UD	Overall	1921	Pepin 2001	Côte d'Ivoire	Central and Western Africa	1997	Clinic attendee with STI symptoms	Male	NR	NR	NR	NR	NR		CT	NAAT	Genital fluid	87.5	99.2	17	81	0.21			16.3395	67.6972	0.241362	0.146213	0.351691	y	y	n	y	u	y	y	y	y	y
UD	Overall	1921	Pepin 2001	Ghana	Central and Western Africa	1997	Clinic attendee with STI symptoms	Male	NR	NR	NR	NR	NR		CT	NAAT	Genital fluid	87.5	99.2	11	105	0.105			10.4056	86.8283	0.119842	0.0586543	0.193148	y	y	n	y	u	y	y	y	y	y
UD	Overall	1921	Pepin 2001	Guinea	Central and Western Africa	1997	Clinic attendee with STI symptoms	Male	NR	NR	NR	NR	NR		CT	NAAT	Genital fluid	87.5	99.2	13	97	0.134			12.0283	78.5435	0.153141	0.0844071	0.241201	y	y	n	y	u	y	y	y	y	y
UD	Overall	1921	Pepin 2001	Mali	Central and Western Africa	1997	Clinic attendee with STI symptoms	Male	NR	NR	NR	NR	NR		CT	NAAT	Genital fluid	87.5	99.2	10	96	0.104			8.81239	73.5013	0.119894	0.0570664	0.202551	y	y	n	y	u	y	y	y	y	y
UD	Overall	1921	Pepin 2001	Senegal	Central and Western Africa	1997	Clinic attendee with STI symptoms	Male	NR	NR	NR	NR	NR		CT	NAAT	Genital fluid	87.5	99.2	15	94	0.16			14.0416	76.4869	0.183581	0.104875	0.276282	y	y	n	y	u	y	y	y	y	y
UD	Overall	1921	Pepin 2001	Benin	Central and Western Africa	1997	Clinic attendee with STI symptoms	Male	NR	NR	NR	NR	NR		MG	NAAT	Genital fluid	98.1	99.9	9	86	0.105			10.1398	88.1917	0.114974	0.0560581	0.189078	y	y	n	y	u	y	y	y	y	y
UD	Overall	1921	Pepin 2001	Burkina Faso	Central and Western Africa	1997	Clinic attendee with STI symptoms	Male	NR	NR	NR	NR	NR		MG	NAAT	Genital fluid	98.1	99.9	11	100	0.11			11.447	96.1616	0.119039	0.0618319	0.18935	y	y	n	y	u	y	y	y	y	y
UD	Overall	1921	Pepin 2001	Côte d'Ivoire	Central and Western Africa	1997	Clinic attendee with STI symptoms	Male	NR	NR	NR	NR	NR		MG	NAAT	Genital fluid	98.1	99.9	12	81	0.148			13.2032	83.1471	0.158793	0.0907232	0.246511	y	y	n	y	u	y	y	y	y	y
UD	Overall	1921	Pepin 2001	Ghana	Central and Western Africa	1997	Clinic attendee with STI symptoms	Male	NR	NR	NR	NR	NR		MG	NAAT	Genital fluid	98.1	99.9	11	105	0.105			11.2015	98.9645	0.113187	0.0576504	0.181464	y	y	n	y	u	y	y	y	y	y
UD	Overall	1921	Pepin 2001	Guinea	Central and Western Africa	1997	Clinic attendee with STI symptoms	Male	NR	NR	NR	NR	NR		MG	NAAT	Genital fluid	98.1	99.9	12	97	0.124			13.1605	98.3416	0.133825	0.0736408	0.207914	y	y	n	y	u	y	y	y	y	y
UD	Overall	1921	Pepin 2001	Mali	Central and Western Africa	1997	Clinic attendee with STI symptoms	Male	NR	NR	NR	NR	NR		MG	NAAT	Genital fluid	98.1	99.9	8	96	0.083			9.07867	98.5976	0.092078	0.0432037	0.156028	y	y	n	y	u	y	y	y	y	y
UD	Overall	1921	Pepin 2001	Senegal	Central and Western Africa	1997	Clinic attendee with STI symptoms	Male	NR	NR	NR	NR	NR		MG	NAAT	Genital fluid	98.1	99.9	3	94	0.032			3.76684	91.436	0.0411964	0.010488	0.0902802	y	y	n	y	u	y	y	y	y	y
UD	Overall	1921	Pepin 2001	Benin	Central and Western Africa	1997	Clinic attendee with STI symptoms	Male	NR	NR	NR	NR	NR		NG	NAAT	Genital fluid	96.1	99	56	86	0.651			51.1845	76.3505	0.670388	0.561921	0.774239	y	y	n	y	u	y	y	y	y	y
UD	Overall	1921	Pepin 2001	Burkina Faso	Central and Western Africa	1997	Clinic attendee with STI symptoms	Male	NR	NR	NR	NR	NR		NG	NAAT	Genital fluid	96.1	99	81	100	0.81			72.544	86.8989	0.834809	0.753043	0.907675	y	y	n	y	u	y	y	y	y	y
UD	Overall	1921	Pepin 2001	Côte d'Ivoire	Central and Western Africa	1997	Clinic attendee with STI symptoms	Male	NR	NR	NR	NR	NR		NG	NAAT	Genital fluid	96.1	99	42	81	0.519			42.1384	78.8623	0.534329	0.424858	0.644819	y	y	n	y	u	y	y	y	y	y
UD	Overall	1921	Pepin 2001	Ghana	Central and Western Africa	1997	Clinic attendee with STI symptoms	Male	NR	NR	NR	NR	NR		NG	NAAT	Genital fluid	96.1	99	55	105	0.524			51.7604	96.0966	0.538629	0.441893	0.639455	y	y	n	y	u	y	y	y	y	y
UD	Overall	1921	Pepin 2001	Guinea	Central and Western Africa	1997	Clinic attendee with STI symptoms	Male	NR	NR	NR	NR	NR		NG	NAAT	Genital fluid	96.1	99	50	97	0.515			46.3661	87.4238	0.53036	0.426293	0.63437	y	y	n	y	u	y	y	y	y	y
UD	Overall	1921	Pepin 2001	Mali	Central and Western Africa	1997	Clinic attendee with STI symptoms	Male	NR	NR	NR	NR	NR		NG	NAAT	Genital fluid	96.1	99	51	96	0.531			47.5018	86.919	0.546507	0.438326	0.648943	y	y	n	y	u	y	y	y	y	y
UD	Overall	1921	Pepin 2001	Senegal	Central and Western Africa	1997	Clinic attendee with STI symptoms	Male	NR	NR	NR	NR	NR		NG	NAAT	Genital fluid	96.1	99	73	94	0.777			59.3165	74.1221	0.800254	0.705762	0.887602	y	y	n	y	u	y	y	y	y	y
UD	Overall	1921	Pepin 2001	Benin	Central and Western Africa	1997	Clinic attendee with STI symptoms	Male	NR	NR	NR	NR	NR		TV	NAAT	Genital fluid	81.6	97.7	7	86	0.081			4.85662	57.0467	0.0851341	0.0240053	0.169816	y	y	n	y	u	y	y	y	y	y
UD	Overall	1921	Pepin 2001	Burkina Faso	Central and Western Africa	1997	Clinic attendee with STI symptoms	Male	NR	NR	NR	NR	NR		TV	NAAT	Genital fluid	81.6	97.7	12	100	0.12			8.82022	66.861	0.131919	0.0614758	0.22236	y	y	n	y	u	y	y	y	y	y
UD	Overall	1921	Pepin 2001	Côte d'Ivoire	Central and Western Africa	1997	Clinic attendee with STI symptoms	Male	NR	NR	NR	NR	NR		TV	NAAT	Genital fluid	81.6	97.7	2	81	0.025			1.3315	49.1812	0.0270734	0.000944291	0.0859254	y	y	n	y	u	y	y	y	y	y
UD	Overall	1921	Pepin 2001	Ghana	Central and Western Africa	1997	Clinic attendee with STI symptoms	Male	NR	NR	NR	NR	NR		TV	NAAT	Genital fluid	81.6	97.7	20	105	0.19			16.5142	75.7416	0.218034	0.132523	0.320147	y	y	n	y	u	y	y	y	y	y
UD	Overall	1921	Pepin 2001	Guinea	Central and Western Africa	1997	Clinic attendee with STI symptoms	Male	NR	NR	NR	NR	NR		TV	NAAT	Genital fluid	81.6	97.7	4	97	0.041			2.05123	54.3141	0.0377661	0.0023727	0.101761	y	y	n	y	u	y	y	y	y	y
UD	Overall	1921	Pepin 2001	Mali	Central and Western Africa	1997	Clinic attendee with STI symptoms	Male	NR	NR	NR	NR	NR		TV	NAAT	Genital fluid	81.6	97.7	23	96	0.24			18.8214	67.5869	0.278478	0.178846	0.388155	y	y	n	y	u	y	y	y	y	y
UD	Overall	1921	Pepin 2001	Senegal	Central and Western Africa	1997	Clinic attendee with STI symptoms	Male	NR	NR	NR	NR	NR		TV	NAAT	Genital fluid	81.6	97.7	23	94	0.245			20.0228	69.6682	0.287403	0.188322	0.399499	y	y	n	y	u	y	y	y	y	y
UD	Overall	1943	Morency 2001	Central African Republic	Central and Western Africa	1997	Clinic attendee with STI symptoms	Male	NR	NR	NR	NR	NR		CT	NAAT	Genital fluid	87.5	99.2	56	410	0.14			50.1906	333.923	0.150306	0.113203	0.189288	y	y	n	y	y	y	n	y	y	y
UD	Overall	1943	Morency 2001	Central African Republic	Central and Western Africa	1997	Clinic attendee with STI symptoms	Male	NR	NR	NR	NR	NR		MG	NAAT	Genital fluid	98.1	99.9	84	410	0.2			84.1492	402.039	0.209306	0.170335	0.250946	y	y	n	y	y	y	n	y	y	y
UD	Overall	1943	Morency 2001	Central African Republic	Central and Western Africa	1997	Clinic attendee with STI symptoms	Male	NR	NR	NR	NR	NR		NG	NAAT or culture	Genital fluid	87.6	99	283	410	0.69			180.242	229.749	0.784517	0.731381	0.836128	y	y	n	y	y	y	n	y	y	y
UD	Overall	1943	Morency 2001	Central African Republic	Central and Western Africa	1997	Clinic attendee with STI symptoms	Male	NR	NR	NR	NR	NR		TV	NAAT	Genital fluid	81.6	97.7	66	410	0.16			47.834	272.07	0.175815	0.132853	0.222501	y	y	n	y	y	y	n	y	y	y
UD	Overall	1943	Morency 2001	Central African Republic	Central and Western Africa	1997	Clinic attendee with STI symptoms	Male	NR	NR	NR	NR	NR		None			100	100	45	410	0.11			45.9819	413.096	0.11131	0.0831286	0.143068	y	y	n	y	y	y	n	y	y	y
UD	Overall	1865	Bakare 2002	Nigeria	Central and Western Africa	2000	Clinic attendee with STI symptoms	Male	NR	NR	NR	NR	NR		NG	Culture	Genital fluid	87.6	100	64	218	0.294			60.1064	178.601	0.33654	0.271614	0.406723	y	y	n	y	u	y	y	n	y	y
UD	Overall	1865	Bakare 2002	Nigeria	Central and Western Africa	2000	Clinic attendee with STI symptoms	Male	NR	NR	NR	NR	NR		TV	Wet mount and culture	Genital fluid	44	100	10	218	0.0458716			10.8383	94.8936	0.114215	0.0595625	0.186179	y	y	n	y	u	y	y	n	y	y
UD	Overall	1643	Ly 2006	Senegal	Central and Western Africa	2001	Clinic attendee with STI symptoms	Male	NR	NR	NR	NR	NR		CT	ELISA	Genital fluid	84	98	0	80	0			1.00129	70.4824	0.0142062	0.000335305	0.0513153	n	y	y	u	u	n	y	n	n	n
UD	Overall	1643	Ly 2006	Senegal	Central and Western Africa	2001	Clinic attendee with STI symptoms	Male	NR	NR	NR	NR	NR		NG	Culture	Genital fluid	87.6	100	34	52	0.65			25.2104	34.0439	0.740524	0.585002	0.878799	n	y	y	u	u	n	y	n	n	n
UD	Overall	346	Dela 2019	Ghana	Central and Western Africa	2014	Clinic attendee with STI symptoms	Male	NR	NR	18+	NR	NR		CT	NAAT	Urine	87.5	99.2	52	321	0.162			49.2114	272.796	0.180396	0.135328	0.22775	n	y	n	u	u	n	y	n	y	y
UD	Overall	346	Dela 2019	Ghana	Central and Western Africa	2014	Clinic attendee with STI symptoms	Male	NR	NR	18+	NR	NR		NG	NAAT	Urine	80.9	99.9	153	321	0.477			121.375	205.795	0.589784	0.524786	0.655597	n	y	n	u	u	n	y	n	y	y
UD	Overall	2533	Arya 1972	Uganda	Eastern Africa	1969	University students; Clinic attendee with STI symptoms	Male	NR	NR	NR	NR	NR		NG	Gram stain	Genital fluid	87.6	100	1103	1606	0.687			743.174	948.387	0.783619	0.757639	0.809784	y	y	n	y	y	y	y	n	y	y
UD	Overall	2533	Arya 1972	Uganda	Eastern Africa	1969	University students; Clinic attendee with STI symptoms	Male	NR	NR	NR	NR	NR		TV	Wet mount	Genital fluid	44	100	65	691	0.094			58.442	270.122	0.216354	0.170151	0.268724	y	y	n	y	y	y	y	n	y	y
UD	Overall	4128	Van Binsbergen 1980	Kenya	Eastern Africa	1976	Clinic attendee with STI symptoms	Male	NR	NR	NR	26.4	NR		NG	Culture	Genital fluid	87.6	100	7	29	0.24			8.19342	27.8005	0.294722	0.141939	0.475983	y	y	n	y	u	n	y	y	y	y
UD	Overall	4128	Van Binsbergen 1980	Kenya	Eastern Africa	1976	Clinic attendee with STI symptoms	Male	NR	NR	NR	26.4	NR		TV	Wet mount	Genital fluid	44	100	0	29	0			1.01634	14.0446	0.0723648	0.00187214	0.255826	y	y	n	y	u	n	y	y	y	y
UD	Overall	2142	Hanson 1996	Zambia	Eastern Africa	1991	Clinic attendee with STI symptoms	Male	Mixed	46.4	NR	26.2	NR		NG	Culture	Genital fluid	87.6	100	69	98	0.704			48.1845	60.2816	0.799324	0.694765	0.896775	n	y	y	y	u	y	y	y	y	y
UD	Overall	2164	LeBacq 1993	Zimbabwe	Eastern Africa	1991	Clinic attendee with STI symptoms	Male	Mixed	55.6	10+	NR	NR		CT	ELISA	Genital fluid	84	98	3	36	0.08			2.80652	26.7706	0.104836	0.0141866	0.248837	y	y	y	y	n	y	y	y	n	y
UD	Overall	2164	LeBacq 1993	Zimbabwe	Eastern Africa	1991	Clinic attendee with STI symptoms	Male	Mixed	55.6	10+	NR	NR		NG	Culture	Genital fluid	87.6	100	23	36	0.64			18.932	26.3375	0.718822	0.540098	0.88173	y	y	y	y	n	y	y	y	n	y
UD	Overall	2164	LeBacq 1993	Zimbabwe	Eastern Africa	1991	Clinic attendee with STI symptoms	Male	Mixed	55.6	10+	NR	NR		TV	Culture	Genital fluid	74.5	100	3	36	0.08			3.98392	28.0637	0.14196	0.0431659	0.286957	y	y	y	y	n	y	y	y	n	y
UD	Overall	1998	Grosskurth 1996	Tanzania	Eastern Africa	1992	Men in the community within 90 minutes of the Mwanza Health Centre	Male	NR	NR	NR	NR	NR		CT	ELISA	Genital fluid	84	98	3	127	0.023622			1.47181	72.6439	0.0202606	0.000817594	0.0625051	y	y	n	y	y	y	y	n	y	y
UD	Overall	1998	Grosskurth 1996	Tanzania	Eastern Africa	1992	Men in the community within 90 minutes of the Mwanza Health Centre	Male	NR	NR	NR	NR	NR		NG	Gram stain	Genital fluid	87.6	100	24	127	0.188976			25.4251	114.879	0.22132	0.150428	0.300774	y	y	n	y	y	y	y	n	y	y
UD	Overall	2204	Tswana 1995	Zimbabwe	Eastern Africa	1992	Clinic attendee with STI symptoms	Male	Mixed	NR	15-55	NR	NR		NG	Culture	Genital fluid	87.6	100	31	112	0.28			30.6386	95.5762	0.320568	0.23087	0.416865	y	y	y	y	y	y	y	n	y	n
UD	Overall	2070	Dallabetta 1998	Malawi	Eastern Africa	1993	Clinic attendee with STI symptoms	Male	NR	NR	13-70	NR	NR		CT	ELISA	Genital fluid	84	98	9	294	0.0306122			2.55163	137.321	0.0185816	0.00170048	0.0443462	y	y	n	y	n	y	y	n	y	n
UD	Overall	2070	Dallabetta 1998	Malawi	Eastern Africa	1993	Clinic attendee with STI symptoms	Male	NR	NR	13-70	NR	NR		NG	Culture	Genital fluid	87.6	100	234	294	0.795918			104.409	115.25	0.905934	0.848993	0.957334	y	y	n	y	n	y	y	n	y	n
UD	Overall	2215	Harms 1994	Madagascar	Eastern Africa	1993	Clinic attendee with STI symptoms	Male	NR	NR	15-52	NR	NR		CT	DFA	Genital fluid	82	98.5	52	124	0.42			42.7163	84.794	0.503765	0.40219	0.611699	y	y	y	n	y	y	n	y	y	y
UD	Overall	2215	Harms 1994	Madagascar	Eastern Africa	1993	Clinic attendee with STI symptoms	Male	NR	NR	15-52	NR	NR		NG	Culture	Genital fluid	87.6	100	85	124	0.69			64.1444	82.2709	0.779672	0.685234	0.866256	y	y	y	n	y	y	n	y	y	y
UD	Overall	2215	Harms 1994	Madagascar	Eastern Africa	1993	Clinic attendee with STI symptoms	Male	NR	NR	15-52	NR	NR		TV	Wet mount	Genital fluid	44	100	11	124	0.09			10.5613	48.4799	0.21785	0.116995	0.350304	y	y	y	n	y	y	n	y	y	y
UD	Overall	2215	Harms 1994	Madagascar	Eastern Africa	1993	Clinic attendee with STI symptoms	Male	NR	NR	15-52	NR	NR		None			100	100	10	124	0.08			11.5455	132.38	0.087215	0.0455594	0.140983	y	y	y	n	y	y	n	y	y	y
UD	Overall	3870	Meless 1997	Ethiopia	Eastern Africa	1993	Clinic attendee with STI symptoms	Male	NR	NR	15+	24.0	NR		NG	Culture	Genital fluid	87.6	100	47	110	0.421			42.4555	86.8138	0.489041	0.384691	0.597887	y	y	n	u	u	u	y	n	y	y
UD	Overall	2102	Jackson 1997	Kenya	Eastern Africa	1995	Long distance truck drivers from five trucking company workplaces	Male	Mixed	NR	18-57	NR	NR		CT	ELISA	Urine	84	98	3	20	0.15			3.22706	16.358	0.197277	0.0444299	0.426162	n	y	y	y	u	y	y	y	n	y
UD	Overall	2102	Jackson 1997	Kenya	Eastern Africa	1995	Long distance truck drivers from five trucking company workplaces	Male	Mixed	NR	18-57	NR	NR		NG	Culture	Genital fluid	87.6	100	9	20	0.45			9.18147	17.7052	0.518574	0.289837	0.753392	n	y	y	y	u	y	y	y	n	y
UD	Overall	2102	Jackson 1997	Kenya	Eastern Africa	1995	Long distance truck drivers from five trucking company workplaces	Male	Mixed	NR	18-57	NR	NR		TV	Culture	Genital fluid	74.5	100	4	20	0.2			4.56027	14.929	0.305463	0.104623	0.574456	n	y	y	y	u	y	y	y	n	y
UD	Overall	2102	Jackson 1997	Kenya	Eastern Africa	1995	Long distance truck drivers from five trucking company workplaces	Male	Mixed	NR	18-57	NR	NR		None			100	100	6	20	0.3			7.32902	22.9434	0.319439	0.148284	0.521955	n	y	y	y	u	y	y	y	n	y
UD	Overall	1989	Cohen 1997	Malawi	Eastern Africa	1996	Clinic attendee with STI symptoms	Male	Mixed	41.7	NR	28.5	NR		CT	NAAT	Genital fluid	87.5	99.2	3	181	0.02			1.99111	116.784	0.0170494	0.00104548	0.0466519	n	y	y	u	u	y	y	y	y	y
UD	Overall	1989	Cohen 1997	Malawi	Eastern Africa	1996	Clinic attendee with STI symptoms	Male	Mixed	41.7	NR	28.5	NR		NG	Gram stain and culture	Genital fluid	87.6	100	132	206	0.64			99.7406	136.526	0.730559	0.657303	0.802832	n	y	y	u	u	y	y	y	y	y
UD	Overall	1989	Cohen 1997	Malawi	Eastern Africa	1996	Clinic attendee with STI symptoms	Male	Mixed	41.7	NR	28.5	NR		TV	Culture	Genital fluid	74.5	100	32	206	0.16			30.5818	143.566	0.213016	0.149924	0.283145	n	y	y	u	u	y	y	y	y	y
UD	Overall	1714	Pickering 2005	Uganda	Eastern Africa	2000	Clinic attendee with STI symptoms	Male	Mixed	NR	15+	NR	NR		CT	NAAT	Urine	87.5	99.2	18	183	0.0983607			15.8394	145.013	0.109227	0.0640756	0.163647	y	y	y	u	y	y	y	y	y	n
UD	Overall	1714	Pickering 2005	Uganda	Eastern Africa	2000	Clinic attendee with STI symptoms	Male	Mixed	NR	15+	NR	NR		NG	NAAT	Urine	80.9	99.9	135	183	0.737705			49.2725	54.3113	0.907224	0.824936	0.979038	y	y	y	u	y	y	y	y	y	n
UD	Overall	1714	Pickering 2005	Uganda	Eastern Africa	2000	Clinic attendee with STI symptoms	Male	Mixed	NR	15+	NR	NR		TV	Culture	Urine	74.5	100	14	183	0.0765027			15.1943	139.17	0.109178	0.0639824	0.166878	y	y	y	u	y	y	y	y	y	n
UD	Overall	1764	Price 2004	Malawi	Eastern Africa	2000	Clinic attendee with STI symptoms	Male	Mixed	NR	18+	NR	NR		NG	Gram stain or NAAT	Urine and genital fluid	87.6	99.9	311	409	0.760391			185.203	213.787	0.866296	0.818385	0.910531	y	y	y	y	y	y	n	n	y	n
UD	Overall	1764	Price 2004	Malawi	Eastern Africa	2000	Clinic attendee with STI symptoms	Male	Mixed	NR	18+	NR	NR		TV	NAAT or culture	Urine and genital fluid	44	97.7	68	409	0.166259			40.2453	115.722	0.347777	0.265113	0.437113	y	y	y	y	y	y	n	n	y	n
UD	Overall	1863	Mason 2000	Zimbabwe	Eastern Africa	2000	Clinic attendee with STI symptoms	Male	NR	NR	NR	NR	NR		CT	ELISA	Genital fluid	84	98	44	257	0.171206			33.4396	178.33	0.187515	0.13314	0.249086	n	y	n	u	u	y	y	y	y	y
UD	Overall	1863	Mason 2000	Zimbabwe	Eastern Africa	2000	Clinic attendee with STI symptoms	Male	NR	NR	NR	NR	NR		NG	Culture	Genital fluid	87.6	100	137	257	0.53			118.875	195.307	0.608659	0.541441	0.677008	n	y	n	u	u	y	y	y	y	y
UD	Overall	1863	Mason 2000	Zimbabwe	Eastern Africa	2000	Clinic attendee with STI symptoms	Male	NR	NR	NR	NR	NR		TV	Wet mount	Urine	44	100	6	257	0.02			6.94231	113.397	0.0612215	0.0256214	0.11193	n	y	n	u	u	y	y	y	y	y
UD	Overall	1974	Watson-Jones 2000	Tanzania	Eastern Africa	2000	Men within a 3km radius of the Misungwi Health Centre	Male	NR	NR	NR	NR	NR		TV	Wet mount or culture	Urine	44	100	9	18	0.5			7.9356	9.39483	0.844677	0.562303	0.992865	n	y	n	n	u	y	n	n	n	y
UD	Overall	1890	Zachariah 2002	Malawi	Eastern Africa	2001	Clinic attendee with STI symptoms	Male	NR	NR	16-47	NR	27.0		CT	NAAT	Urine	87.5	99.2	2	110	0.0181818			2.01256	84.4829	0.0238221	0.00190965	0.064881	y	y	n	y	y	n	y	n	y	y
UD	Overall	1890	Zachariah 2002	Malawi	Eastern Africa	2001	Clinic attendee with STI symptoms	Male	NR	NR	16-47	NR	27.0		NG	NAAT	Urine	80.9	99.9	91	110	0.827273			41.8361	43.2623	0.967033	0.89962	0.999012	y	y	n	y	y	n	y	n	y	y
UD	Overall	3742	Tadesse 2001	Ethiopia	Eastern Africa	2001	Clinic attendee with STI symptoms	Male	NR	NR	<64	28.0	NR		NG	Culture	Genital fluid	87.6	100	142	168	0.845			56.5047	59.2388	0.953846	0.893656	0.994419	n	y	n	n	y	y	y	n	y	y
UD	Overall	1416	Brown 2010	Malawi	Eastern Africa	2007	Clinic attendee with STI symptoms	Male	NR	NR	NR	NR	NR		NG	Gram stain	Genital fluid	87.6	100	106	126	0.841			44.8588	47.3627	0.947135	0.874338	0.996006	n	y	n	y	u	y	y	n	y	y
UD	Overall	947	Takuva 2014	Zimbabwe	Eastern Africa	2011	Clinic attendee with STI symptoms	Male	NR	NR	18+	NR	NR		CT	NAAT	Genital fluid	87.5	99.2	15	130	0.117			13.7434	105.731	0.129985	0.0743453	0.199373	y	y	n	u	y	y	y	y	y	n
UD	Overall	947	Takuva 2014	Zimbabwe	Eastern Africa	2011	Clinic attendee with STI symptoms	Male	NR	NR	18+	NR	NR		MG	NAAT	Genital fluid	98.1	99.9	6	130	0.047			6.83299	127.215	0.053712	0.0214341	0.097741	y	y	n	u	y	y	y	y	y	n
UD	Overall	947	Takuva 2014	Zimbabwe	Eastern Africa	2011	Clinic attendee with STI symptoms	Male	NR	NR	18+	NR	NR		NG	NAAT	Genital fluid	96.1	99	106	130	0.828			88.3107	104.892	0.841922	0.770081	0.904397	y	y	n	u	y	y	y	y	y	n
UD	Overall	947	Takuva 2014	Zimbabwe	Eastern Africa	2011	Clinic attendee with STI symptoms	Male	NR	NR	18+	NR	NR		TV	NAAT	Genital fluid	81.6	97.7	2	130	0.016			1.2161	82.3289	0.0147712	0.000548752	0.0495239	y	y	n	u	y	y	y	y	y	n
UD	Overall	692	Mulu 2017	Ethiopia	Eastern Africa	2013	Clinic attendee with STI symptoms	Male	NR	NR	NR	NR	NR		NG	Culture	Genital fluid	87.6	100	16	28	0.762			14.463	22.4748	0.643519	0.438985	0.831846	n	n	n	y	u	n	n	n	n	n
UD	Overall	262	Fentaw 2020	Ethiopia	Eastern Africa	2014	Clinic attendee with STI symptoms	Male	NR	NR	18+	27.0	NR		NG	Culture	Genital fluid	87.6	100	415	599	0.693			310.04	392.521	0.789869	0.749202	0.8292	n	y	n	u	u	y	y	n	y	y
UD	Overall	509	Rietmeijer 2018	Zimbabwe	Eastern Africa	2015	Clinic attendee with STI symptoms	Male	Mixed	28.5	18+	29.4	29.0		CT	NAAT	Urine	87.5	99.2	45	200	0.225			40.8524	160.94	0.253835	0.189632	0.326593	y	y	y	y	y	y	y	y	y	y
UD	Overall	509	Rietmeijer 2018	Zimbabwe	Eastern Africa	2015	Clinic attendee with STI symptoms	Male	Mixed	28.5	18+	29.4	29.0		MG	NAAT	Urine	89.4	99.1	7	200	0.035			4.85362	141.008	0.0344208	0.00931923	0.0692319	y	y	y	y	y	y	y	y	y	y
UD	Overall	509	Rietmeijer 2018	Zimbabwe	Eastern Africa	2015	Clinic attendee with STI symptoms	Male	Mixed	28.5	18+	29.4	29.0		NG	NAAT	Urine	80.9	99.9	147	200	0.735			51.6557	57.0435	0.905549	0.829385	0.978158	y	y	y	y	y	y	y	y	y	y
UD	Overall	509	Rietmeijer 2018	Zimbabwe	Eastern Africa	2015	Clinic attendee with STI symptoms	Male	Mixed	28.5	18+	29.4	29.0		TV	NAAT	Urine	96	97.7	8	200	0.04			2.82965	116.169	0.0243581	0.00275475	0.0579274	y	y	y	y	y	y	y	y	y	y
UD	Overall	509	Rietmeijer 2018	Zimbabwe	Eastern Africa	2015	Clinic attendee with STI symptoms	Male	Mixed	28.5	18+	29.4	29.0		None			100	100	37	200	0.185			41.904	221.49	0.189191	0.141893	0.242855	y	y	y	y	y	y	y	y	y	y
UD	Overall	458	Latif 2018	Zimbabwe	Eastern Africa	2016	Clinic attendee with STI symptoms	Male	NR	NR	18-63	28.9	28.0		NG	Culture	Genital fluid	87.6	100	104	425	0.244			95.3202	339.591	0.280691	0.234468	0.329162	n	y	n	u	y	y	y	n	y	y
UD	Overall	145	Wall 2021	Rwanda	Eastern Africa	2018	Clinic attendee with STI symptoms	Male	Mixed	NR	NR	NR	NR		CT	NAAT	Genital fluid	87.5	99.2	178	858	0.21			166.53	721.292	0.230877	0.20029	0.262524	y	y	y	n	u	y	y	n	y	y
UD	Overall	145	Wall 2021	Rwanda	Eastern Africa	2018	Clinic attendee with STI symptoms	Male	Mixed	NR	NR	NR	NR		NG	NAAT	Genital fluid	96.1	99	692	858	0.81			556.03	664.713	0.836497	0.806811	0.863521	y	y	y	n	u	y	y	n	y	y
UD	Overall	285	Nacht 2020	Kenya	Eastern Africa	2018	Clinic attendee with STI symptoms	Male	Mixed	NR	NR	NR	NR		NG	Culture	Genital fluid	87.6	100	25	45	0.555556			21.7854	34.4688	0.632031	0.466396	0.790033	n	y	n	n	n	y	y	n	n	n
UD	Overall	48	Melendez 2022	Uganda	Eastern Africa	2020	Clinic attendee with STI symptoms	Male	Mixed	20.0	NR	NR	24.0		CT	NAAT	Genital fluid	87.5	99.2	57	249	0.228916			52.3415	203.04	0.25779	0.201013	0.321162	y	y	y	u	y	n	y	y	y	n
UD	Overall	48	Melendez 2022	Uganda	Eastern Africa	2020	Clinic attendee with STI symptoms	Male	Mixed	20.0	NR	NR	24.0		MG	NAAT	Urine	89.4	99.1	32	250	0.128			28.4788	206.708	0.137773	0.0931017	0.186973	y	y	y	u	y	n	y	y	y	n
UD	Overall	48	Melendez 2022	Uganda	Eastern Africa	2020	Clinic attendee with STI symptoms	Male	Mixed	20.0	NR	NR	24.0		NG	NAAT	Genital fluid	96.1	99	167	249	0.670683			154.867	223.34	0.693415	0.632374	0.752279	y	y	y	u	y	n	y	y	y	n
UD	Overall	48	Melendez 2022	Uganda	Eastern Africa	2020	Clinic attendee with STI symptoms	Male	Mixed	20.0	NR	NR	24.0		TV	NAAT	Genital fluid	81.6	97.7	6	250	0.024			1.58711	120.718	0.0131472	0.0005248	0.0379844	y	y	y	u	y	n	y	y	y	n
UD	Overall	48	Melendez 2022	Uganda	Eastern Africa	2020	Clinic attendee with STI symptoms	Male	Mixed	20.0	NR	NR	24.0		None			100	100	40	250	0.16			41.3966	254.007	0.162974	0.120818	0.210236	y	y	y	u	y	n	y	y	y	n
UD	Overall	7367	Sarenje 2022	Zambia	Eastern Africa	2020	Clinic attendee with STI symptoms	Male	Mixed	NR	15-54	NR	NR		NG	Culture	Genital fluid	87.6	100	89	290	0.306897			86.1458	245.277	0.351219	0.290593	0.410713	n	n	y	u	u	y	y	n	y	n
UD	Overall	5799	Ballard 1977	South Africa	Southern Africa	1977	Clinic attendee with STI symptoms	Male	NR	NR	NR	NR	NR		NG	Culture	Genital fluid	87.6	100	115	201	0.572139			94.826	145.335	0.652466	0.574662	0.727714	y	y	n	u	u	u	y	n	y	n
UD	Overall	4106	Meheus 1982	Eswatini	Southern Africa	1978	Clinic attendee with STI symptoms	Male	NR	NR	NR	NR	NR		NG	Culture	Genital fluid	87.6	100	42	51	0.82			24.421	26.6917	0.914925	0.79074	0.994368	y	y	n	y	u	y	y	n	n	y
UD	Overall	2476	Meheus 1980	Eswatini	Southern Africa	1979	Clinic attendee with STI symptoms	Male	NR	NR	NR	NR	NR		NG	Culture	Genital fluid	87.6	100	86	98	0.88			44.1125	45.6825	0.965632	0.899227	0.998884	y	y	n	y	y	y	y	n	n	y
UD	Overall	2378	Meiring 1989	South Africa	Southern Africa	1986	Clinic attendee with STI symptoms	Male	NR	NR	NR	NR	NR		NG	Culture	Genital fluid	87.6	100	211	290	0.727586			129.452	156.246	0.828513	0.766524	0.884234	y	n	n	u	u	n	y	n	y	n
UD	Overall	2221	Pillay 1994	South Africa	Southern Africa	1994	Clinic attendee with STI symptoms	Male	NR	NR	NR	NR	NR		NG	Culture	Genital fluid	87.6	100	212	227	0.934			138.11	139.262	0.991725	0.971293	0.999721	y	y	n	y	u	u	n	n	y	y
UD	Overall	2221	Pillay 1994	South Africa	Southern Africa	1994	Clinic attendee with STI symptoms	Male	NR	NR	NR	NR	NR		TV	Culture	Genital fluid	74.5	100	42	227	0.185			38.938	154.534	0.25197	0.186288	0.322066	y	y	n	y	u	u	n	n	y	y
UD	Overall	3923	Ramuthaga 1995	South Africa	Southern Africa	1995	Clinic attendee with STI symptoms	Male	NR	NR	17-58	30.0	NR		CT	Culture and DFA	Genital fluid	63.4	100	96	370	0.26			78.8218	191.789	0.410983	0.342573	0.482001	n	n	n	u	u	y	n	n	y	y
UD	Overall	9999	NICD 2023	South Africa	Southern Africa	2006	Clinic attendee with STI symptoms	Male	Mixed	42.1	15-71	31.7	30.0		CT	NAAT	Genital fluid	87.5	99.2	14	134	0.104478			12.7287	108.411	0.117412	0.0637824	0.185069	y	y	y	y	y	y	y	y	y	y
UD	Overall	9999	NICD 2023	South Africa	Southern Africa	2006	Clinic attendee with STI symptoms	Male	Mixed	42.1	15-71	31.7	30.0		MG	NAAT	Genital fluid	98.1	99.9	9	134	0.0671642			9.46301	128.352	0.0737267	0.0351237	0.123638	y	y	y	y	y	y	y	y	y	y
UD	Overall	9999	NICD 2023	South Africa	Southern Africa	2006	Clinic attendee with STI symptoms	Male	Mixed	42.1	15-71	31.7	30.0		NG	NAAT	Genital fluid	96.1	99	45	135	0.333333			41.414	120.69	0.343144	0.260741	0.428632	y	y	y	y	y	y	y	y	y	y
UD	Overall	9999	NICD 2023	South Africa	Southern Africa	2006	Clinic attendee with STI symptoms	Male	Mixed	42.1	15-71	31.7	30.0		TV	NAAT	Genital fluid	81.6	97.7	15	135	0.111111			10.8453	91.5219	0.1185	0.0585847	0.191045	y	y	y	y	y	y	y	y	y	y
UD	Overall	9999	NICD 2023	South Africa	Southern Africa	2006	Clinic attendee with STI symptoms	Male	Mixed	42.1	15-71	31.7	30.0		None			100	100	70	135	0.518519			72.7297	140.318	0.51832	0.435936	0.598294	y	y	y	y	y	y	y	y	y	y
UD	Overall	3182	Moodley 2013	South Africa	Southern Africa	2007	Clinic attendee with STI symptoms	Male	Mixed	41.0	15-55	34.5	NR		CT	Culture and DFA	Genital fluid	63.4	100	131	200	0.655			41.9742	43.4291	0.966501	0.899502	0.998843	y	y	y	u	y	n	y	n	y	y
UD	Overall	3182	Moodley 2013	South Africa	Southern Africa	2007	Clinic attendee with STI symptoms	Male	Mixed	41.0	15-55	34.5	NR		NG	Culture	Genital fluid	87.6	100	170	200	0.85			61.5941	64.1135	0.960705	0.90702	0.997403	y	y	y	u	y	n	y	n	y	y
UD	Overall	9999	NICD 2023	South Africa	Southern Africa	2007	Clinic attendee with STI symptoms	Male	Mixed	29.7	17-62	29.8	29.0		CT	NAAT	Genital fluid	87.5	99.2	77	397	0.193955			72.7644	336.477	0.216254	0.174111	0.261789	y	y	y	y	y	y	y	y	y	y
UD	Overall	9999	NICD 2023	South Africa	Southern Africa	2007	Clinic attendee with STI symptoms	Male	Mixed	29.7	17-62	29.8	29.0		MG	NAAT	Genital fluid	98.1	99.9	40	397	0.100756			42.5214	409.391	0.103865	0.075776	0.134798	y	y	y	y	y	y	y	y	y	y
UD	Overall	9999	NICD 2023	South Africa	Southern Africa	2007	Clinic attendee with STI symptoms	Male	Mixed	29.7	17-62	29.8	29.0		NG	NAAT	Genital fluid	96.1	99	292	397	0.735516			252.587	331.606	0.761707	0.71439	0.806067	y	y	y	y	y	y	y	y	y	y
UD	Overall	9999	NICD 2023	South Africa	Southern Africa	2007	Clinic attendee with STI symptoms	Male	Mixed	29.7	17-62	29.8	29.0		TV	NAAT	Genital fluid	81.6	97.7	39	397	0.0982368			23.1665	239.02	0.0969228	0.0635688	0.13708	y	y	y	y	y	y	y	y	y	y
UD	Overall	9999	NICD 2023	South Africa	Southern Africa	2007	Clinic attendee with STI symptoms	Male	Mixed	29.7	17-62	29.8	29.0		None			100	100	46	397	0.115869			46.8756	398.866	0.117522	0.0886168	0.150336	y	y	y	y	y	y	y	y	y	y
UD	Overall	1413	LeRoux 2010	South Africa	Southern Africa	2008	Clinic attendee with STI symptoms	Male	NR	NR	19-64	37.0	NR		CT	NAAT	Urine	87.5	99.2	13	94	0.138			12.6605	79.7219	0.158808	0.0863733	0.248225	y	y	n	y	y	y	y	y	n	y
UD	Overall	1413	LeRoux 2010	South Africa	Southern Africa	2008	Clinic attendee with STI symptoms	Male	NR	NR	19-64	37.0	NR		MG	NAAT	Urine	89.4	99.1	17	94	0.181			15.9927	79.651	0.200785	0.121769	0.297164	y	y	n	y	y	y	y	y	n	y
UD	Overall	1413	LeRoux 2010	South Africa	Southern Africa	2008	Clinic attendee with STI symptoms	Male	NR	NR	19-64	37.0	NR		NG	NAAT	Urine	80.9	99.9	27	94	0.287			24.9464	69.5241	0.358817	0.250755	0.474279	y	y	n	y	y	y	y	y	n	y
UD	Overall	1413	LeRoux 2010	South Africa	Southern Africa	2008	Clinic attendee with STI symptoms	Male	NR	NR	19-64	37.0	NR		TV	NAAT	Urine	96	97.7	4	94	0.043			2.15762	64.7378	0.0333286	0.00243246	0.0871809	y	y	n	y	y	y	y	y	n	y
UD	Overall	1413	LeRoux 2010	South Africa	Southern Africa	2008	Clinic attendee with STI symptoms	Male	NR	NR	19-64	37.0	NR		None			100	100	22	94	0.234			23.1105	96.3937	0.239751	0.158519	0.329709	y	y	n	y	y	y	y	y	n	y
UD	Overall	9999	NICD 2023	South Africa	Southern Africa	2008	Clinic attendee with STI symptoms	Male	Mixed	37.9	18-57	28.7	27.0		CT	NAAT	Genital fluid	87.5	99.2	95	583	0.16295			78.8146	438.045	0.179924	0.145846	0.218306	y	y	y	y	y	y	y	y	y	y
UD	Overall	9999	NICD 2023	South Africa	Southern Africa	2008	Clinic attendee with STI symptoms	Male	Mixed	37.9	18-57	28.7	27.0		MG	NAAT	Genital fluid	98.1	99.9	38	583	0.0651801			37.5441	558.997	0.0671633	0.0476227	0.0888352	y	y	y	y	y	y	y	y	y	y
UD	Overall	9999	NICD 2023	South Africa	Southern Africa	2008	Clinic attendee with STI symptoms	Male	Mixed	37.9	18-57	28.7	27.0		NG	NAAT	Genital fluid	96.1	99	473	583	0.811321			376.532	447.504	0.841405	0.806198	0.873558	y	y	y	y	y	y	y	y	y	y
UD	Overall	9999	NICD 2023	South Africa	Southern Africa	2008	Clinic attendee with STI symptoms	Male	Mixed	37.9	18-57	28.7	27.0		TV	NAAT	Genital fluid	81.6	97.7	16	583	0.0274443			2.18401	206.184	0.0105925	0.000598746	0.027618	y	y	y	y	y	y	y	y	y	y
UD	Overall	9999	NICD 2023	South Africa	Southern Africa	2008	Clinic attendee with STI symptoms	Male	Mixed	37.9	18-57	28.7	27.0		None			100	100	46	583	0.0789022			46.1701	574.832	0.0803192	0.0595254	0.103251	y	y	y	y	y	y	y	y	y	y
UD	Overall	3395	Jongh 2009	South Africa	Southern Africa	2009	Clinic attendee with STI symptoms	Male	NR	NR	15-73	NR	NR		CT	NAAT	Genital fluid	87.5	99.2	8	50	0.16			8.12231	42.5312	0.190973	0.0857377	0.320048	y	y	n	y	y	u	y	y	n	y
UD	Overall	3395	Jongh 2009	South Africa	Southern Africa	2009	Clinic attendee with STI symptoms	Male	NR	NR	15-73	NR	NR		NG	NAAT	Genital fluid	96.1	99	28	50	0.56			27.9495	48.6415	0.574602	0.433588	0.71003	y	y	n	y	y	u	y	y	n	y
UD	Overall	3395	Jongh 2009	South Africa	Southern Africa	2009	Clinic attendee with STI symptoms	Male	NR	NR	15-73	NR	NR		TV	NAAT	Genital fluid	81.6	97.7	1	50	0.02			1.25897	35.5929	0.0353713	0.0013468	0.114912	y	y	n	y	y	u	y	y	n	y
UD	Overall	3395	Jongh 2009	South Africa	Southern Africa	2009	Clinic attendee with STI symptoms	Male	NR	NR	15-73	NR	NR		None			100	100	9	50	0.18			9.955	51.6468	0.192752	0.0975549	0.309667	y	y	n	y	y	u	y	y	n	y
UD	Overall	9999	NICD 2023	South Africa	Southern Africa	2010	Clinic attendee with STI symptoms	Male	Mixed	30.5	18-53	29.0	28.0		CT	NAAT	Genital fluid	87.5	99.2	96	443	0.216704			88.9639	367.406	0.242141	0.200228	0.286028	y	y	y	y	y	y	y	y	y	y
UD	Overall	9999	NICD 2023	South Africa	Southern Africa	2010	Clinic attendee with STI symptoms	Male	Mixed	30.5	18-53	29.0	28.0		MG	NAAT	Genital fluid	98.1	99.9	39	443	0.0880361			38.6898	424.998	0.091035	0.0659215	0.120231	y	y	y	y	y	y	y	y	y	y
UD	Overall	9999	NICD 2023	South Africa	Southern Africa	2010	Clinic attendee with STI symptoms	Male	Mixed	30.5	18-53	29.0	28.0		NG	NAAT	Genital fluid	96.1	99	328	443	0.740406			297.284	387.633	0.766921	0.723514	0.808321	y	y	y	y	y	y	y	y	y	y
UD	Overall	9999	NICD 2023	South Africa	Southern Africa	2010	Clinic attendee with STI symptoms	Male	Mixed	30.5	18-53	29.0	28.0		TV	NAAT	Genital fluid	81.6	97.7	23	443	0.0519187			7.8668	202.877	0.0387762	0.0143515	0.0671003	y	y	y	y	y	y	y	y	y	y
UD	Overall	9999	NICD 2023	South Africa	Southern Africa	2010	Clinic attendee with STI symptoms	Male	Mixed	30.5	18-53	29.0	28.0		None			100	100	32	443	0.0722348			32.9585	444.79	0.0740989	0.0513934	0.0999417	y	y	y	y	y	y	y	y	y	y
UD	Overall	9999	NICD 2023	South Africa	Southern Africa	2011	Clinic attendee with STI symptoms	Male	Mixed	40.9	18-57	28.8	28.0		CT	NAAT	Genital fluid	87.5	99.2	94	381	0.246719			88.1862	318.231	0.277113	0.230101	0.328501	y	y	y	y	y	y	y	y	y	y
UD	Overall	9999	NICD 2023	South Africa	Southern Africa	2011	Clinic attendee with STI symptoms	Male	Mixed	40.9	18-57	28.8	28.0		MG	NAAT	Genital fluid	98.1	99.9	28	381	0.0734908			28.2981	371.369	0.0761993	0.0512888	0.105569	y	y	y	y	y	y	y	y	y	y
UD	Overall	9999	NICD 2023	South Africa	Southern Africa	2011	Clinic attendee with STI symptoms	Male	Mixed	40.9	18-57	28.8	28.0		NG	NAAT	Genital fluid	96.1	99	268	381	0.703412			238.393	327.227	0.728526	0.680338	0.776922	y	y	y	y	y	y	y	y	y	y
UD	Overall	9999	NICD 2023	South Africa	Southern Africa	2011	Clinic attendee with STI symptoms	Male	Mixed	40.9	18-57	28.8	28.0		TV	NAAT	Genital fluid	81.6	97.7	14	381	0.0367454			3.10231	148.742	0.020857	0.00265598	0.0483594	y	y	y	y	y	y	y	y	y	y
UD	Overall	9999	NICD 2023	South Africa	Southern Africa	2011	Clinic attendee with STI symptoms	Male	Mixed	40.9	18-57	28.8	28.0		None			100	100	59	381	0.154856			60.0753	383.652	0.156588	0.122392	0.193575	y	y	y	y	y	y	y	y	y	y
UD	Overall	9999	NICD 2023	South Africa	Southern Africa	2012	Clinic attendee with STI symptoms	Male	Mixed	35.2	18-49	29.3	28.0		CT	NAAT	Genital fluid	87.5	99.2	41	199	0.20603			37.88	163.706	0.23139	0.169236	0.297701	y	y	y	y	y	y	y	y	y	y
UD	Overall	9999	NICD 2023	South Africa	Southern Africa	2012	Clinic attendee with STI symptoms	Male	Mixed	35.2	18-49	29.3	28.0		MG	NAAT	Genital fluid	98.1	99.9	16	199	0.080402			16.1035	190.117	0.084703	0.0485341	0.12795	y	y	y	y	y	y	y	y	y	y
UD	Overall	9999	NICD 2023	South Africa	Southern Africa	2012	Clinic attendee with STI symptoms	Male	Mixed	35.2	18-49	29.3	28.0		NG	NAAT	Genital fluid	96.1	99	153	199	0.768844			131.651	165.469	0.795622	0.731693	0.853668	y	y	y	y	y	y	y	y	y	y
UD	Overall	9999	NICD 2023	South Africa	Southern Africa	2012	Clinic attendee with STI symptoms	Male	Mixed	35.2	18-49	29.3	28.0		TV	NAAT	Genital fluid	81.6	97.7	10	199	0.0502513			3.72635	92.6926	0.0402011	0.00690215	0.0856376	y	y	y	y	y	y	y	y	y	y
UD	Overall	9999	NICD 2023	South Africa	Southern Africa	2012	Clinic attendee with STI symptoms	Male	Mixed	35.2	18-49	29.3	28.0		None			100	100	15	199	0.0753769			16.0733	203.024	0.0791697	0.0473479	0.121538	y	y	y	y	y	y	y	y	y	y
UD	Overall	9999	NICD 2023	South Africa	Southern Africa	2013	Clinic attendee with STI symptoms	Male	Mixed	31.8	18-56	28.3	27.0		CT	NAAT	Genital fluid	87.5	99.2	78	327	0.238532			76.4111	285.319	0.26781	0.2166	0.318727	y	y	y	y	y	y	y	y	y	y
UD	Overall	9999	NICD 2023	South Africa	Southern Africa	2013	Clinic attendee with STI symptoms	Male	Mixed	31.8	18-56	28.3	27.0		MG	NAAT	Genital fluid	98.1	99.9	26	327	0.0795107			27.5645	332.539	0.0828909	0.0553087	0.11494	y	y	y	y	y	y	y	y	y	y
UD	Overall	9999	NICD 2023	South Africa	Southern Africa	2013	Clinic attendee with STI symptoms	Male	Mixed	31.8	18-56	28.3	27.0		NG	NAAT	Genital fluid	96.1	99	238	327	0.727829			214.951	285.258	0.753531	0.70257	0.802386	y	y	y	y	y	y	y	y	y	y
UD	Overall	9999	NICD 2023	South Africa	Southern Africa	2013	Clinic attendee with STI symptoms	Male	Mixed	31.8	18-56	28.3	27.0		TV	NAAT	Genital fluid	81.6	97.7	14	327	0.0428135			4.30444	148.417	0.0290023	0.00582925	0.0594587	y	y	y	y	y	y	y	y	y	y
UD	Overall	9999	NICD 2023	South Africa	Southern Africa	2013	Clinic attendee with STI symptoms	Male	Mixed	31.8	18-56	28.3	27.0		None			100	100	38	327	0.116208			39.9594	337.428	0.118424	0.0862009	0.155796	y	y	y	y	y	y	y	y	y	y
UD	Overall	9999	NICD 2023	South Africa	Southern Africa	2014	Clinic attendee with STI symptoms	Male	Mixed	31.1	17-58	29.6	28.0		CT	NAAT	Genital fluid	87.5	99.2	66	221	0.298643			59.7996	176.834	0.338167	0.271119	0.409942	y	y	y	y	y	y	y	y	y	y
UD	Overall	9999	NICD 2023	South Africa	Southern Africa	2014	Clinic attendee with STI symptoms	Male	Mixed	31.1	17-58	29.6	28.0		MG	NAAT	Genital fluid	98.1	99.9	12	221	0.0542986			12.5353	213.315	0.0587643	0.031748	0.0941574	y	y	y	y	y	y	y	y	y	y
UD	Overall	9999	NICD 2023	South Africa	Southern Africa	2014	Clinic attendee with STI symptoms	Male	Mixed	31.1	17-58	29.6	28.0		NG	NAAT	Genital fluid	96.1	99	174	221	0.78733			136.198	167.167	0.814743	0.753441	0.869776	y	y	y	y	y	y	y	y	y	y
UD	Overall	9999	NICD 2023	South Africa	Southern Africa	2014	Clinic attendee with STI symptoms	Male	Mixed	31.1	17-58	29.6	28.0		TV	NAAT	Genital fluid	81.6	97.7	8	221	0.0361991			2.4791	103.22	0.0240175	0.00234912	0.0595177	y	y	y	y	y	y	y	y	y	y
UD	Overall	9999	NICD 2023	South Africa	Southern Africa	2014	Clinic attendee with STI symptoms	Male	Mixed	31.1	17-58	29.6	28.0		None			100	100	15	221	0.0678733			15.4794	214.656	0.0721124	0.041625	0.10966	y	y	y	y	y	y	y	y	y	y
UD	Overall	9999	NICD 2023	South Africa	Southern Africa	2015	Clinic attendee with STI symptoms	Male	Mixed	28.9	18-67	28.4	27.0		CT	NAAT	Genital fluid	87.5	99.2	54	276	0.195652			47.7176	217.895	0.218994	0.167208	0.275382	y	y	y	y	y	y	y	y	y	y
UD	Overall	9999	NICD 2023	South Africa	Southern Africa	2015	Clinic attendee with STI symptoms	Male	Mixed	28.9	18-67	28.4	27.0		MG	NAAT	Genital fluid	98.1	99.9	9	276	0.0326087			9.22682	259.265	0.0355884	0.0168529	0.0609289	y	y	y	y	y	y	y	y	y	y
UD	Overall	9999	NICD 2023	South Africa	Southern Africa	2015	Clinic attendee with STI symptoms	Male	Mixed	28.9	18-67	28.4	27.0		NG	NAAT	Genital fluid	96.1	99	227	276	0.822464			186.634	219.037	0.852064	0.802192	0.897408	y	y	y	y	y	y	y	y	y	y
UD	Overall	9999	NICD 2023	South Africa	Southern Africa	2015	Clinic attendee with STI symptoms	Male	Mixed	28.9	18-67	28.4	27.0		TV	NAAT	Genital fluid	81.6	97.7	8	276	0.0289855			1.93629	121.409	0.0159484	0.000702472	0.0429875	y	y	y	y	y	y	y	y	y	y
UD	Overall	9999	NICD 2023	South Africa	Southern Africa	2015	Clinic attendee with STI symptoms	Male	Mixed	28.9	18-67	28.4	27.0		None			100	100	30	276	0.108696			29.0366	261.074	0.11122	0.076683	0.151781	y	y	y	y	y	y	y	y	y	y
UD	Overall	337	VanLiere 2019	South Africa	Southern Africa	2016	Men who have sex with men; Clinic attendee with STI symptoms	Male	Mixed	NR	NR	NR	NR		CT	NAAT	Urine	87.5	99.2	9	64	0.12			9.5964	57.8669	0.165836	0.0808944	0.272829	n	y	y	n	u	n	y	y	n	y
UD	Overall	337	VanLiere 2019	South Africa	Southern Africa	2016	Men who have sex with men; Clinic attendee with STI symptoms	Male	Mixed	NR	NR	NR	NR		MG	NAAT	Urine	89.4	99.1	1	64	0.015625			1.32422	48.3477	0.0273894	0.00103431	0.088203	n	y	y	n	u	n	y	y	n	y
UD	Overall	337	VanLiere 2019	South Africa	Southern Africa	2016	Men who have sex with men; Clinic attendee with STI symptoms	Male	Mixed	NR	NR	NR	NR		NG	NAAT	Urine	80.9	99.9	43	64	0.67			22.9781	27.8725	0.824398	0.68004	0.959381	n	y	y	n	u	n	y	y	n	y
UD	Overall	337	VanLiere 2019	South Africa	Southern Africa	2016	Men who have sex with men; Clinic attendee with STI symptoms	Male	Mixed	NR	NR	NR	NR		TV	NAAT	Urine	96	97.7	3	64	0.046875			2.02363	46.8088	0.0432318	0.00286341	0.114015	n	y	y	n	u	n	y	y	n	y
UD	Overall	337	VanLiere 2019	South Africa	Southern Africa	2016	Men who have sex with men; Clinic attendee with STI symptoms	Male	Mixed	NR	NR	NR	NR		None			100	100	8	64	0.125			9.06552	66.1966	0.136948	0.0652375	0.232065	n	y	y	n	u	n	y	y	n	y
UD	Overall	9999	NICD 2023	South Africa	Southern Africa	2016	Clinic attendee with STI symptoms	Male	Mixed	25.0	17-63	28.3	27.0		CT	NAAT	Genital fluid	87.5	99.2	119	519	0.229287			109.344	425.637	0.256896	0.2174	0.300376	y	y	y	y	y	y	y	y	y	y
UD	Overall	9999	NICD 2023	South Africa	Southern Africa	2016	Clinic attendee with STI symptoms	Male	Mixed	25.0	17-63	28.3	27.0		MG	NAAT	Genital fluid	98.1	99.9	24	519	0.0462428			24.1037	505.22	0.0477094	0.0310808	0.0682998	y	y	y	y	y	y	y	y	y	y
UD	Overall	9999	NICD 2023	South Africa	Southern Africa	2016	Clinic attendee with STI symptoms	Male	Mixed	25.0	17-63	28.3	27.0		NG	NAAT	Genital fluid	96.1	99	432	519	0.83237			352.923	408.818	0.863277	0.828788	0.894643	y	y	y	y	y	y	y	y	y	y
UD	Overall	9999	NICD 2023	South Africa	Southern Africa	2016	Clinic attendee with STI symptoms	Male	Mixed	25.0	17-63	28.3	27.0		TV	NAAT	Genital fluid	81.6	97.7	19	519	0.0366089			3.58616	180.259	0.0198945	0.0024179	0.0428082	y	y	y	y	y	y	y	y	y	y
UD	Overall	9999	NICD 2023	South Africa	Southern Africa	2016	Clinic attendee with STI symptoms	Male	Mixed	25.0	17-63	28.3	27.0		None			100	100	38	519	0.0732177			40.2979	537.904	0.0749165	0.0547991	0.098358	y	y	y	y	y	y	y	y	y	y
UD	Overall	9999	NICD 2023	South Africa	Southern Africa	2017	Clinic attendee with STI symptoms	Male	Mixed	21.8	18-53	28.0	27.0		CT	NAAT	Genital fluid	87.5	99.2	107	449	0.238307			101.914	381.145	0.267388	0.224111	0.312728	y	y	y	y	y	y	y	y	y	y
UD	Overall	9999	NICD 2023	South Africa	Southern Africa	2017	Clinic attendee with STI symptoms	Male	Mixed	21.8	18-53	28.0	27.0		MG	NAAT	Genital fluid	98.1	99.9	13	449	0.0289532			12.9321	422.078	0.0306391	0.0169371	0.0490457	y	y	y	y	y	y	y	y	y	y
UD	Overall	9999	NICD 2023	South Africa	Southern Africa	2017	Clinic attendee with STI symptoms	Male	Mixed	21.8	18-53	28.0	27.0		NG	NAAT	Genital fluid	96.1	99	383	449	0.853007			296.149	334.737	0.884722	0.84911	0.918152	y	y	y	y	y	y	y	y	y	y
UD	Overall	9999	NICD 2023	South Africa	Southern Africa	2017	Clinic attendee with STI symptoms	Male	Mixed	21.8	18-53	28.0	27.0		TV	NAAT	Genital fluid	81.6	97.7	12	449	0.0267261			1.67172	151.381	0.0110432	0.000413496	0.0324349	y	y	y	y	y	y	y	y	y	y
UD	Overall	9999	NICD 2023	South Africa	Southern Africa	2017	Clinic attendee with STI symptoms	Male	Mixed	21.8	18-53	28.0	27.0		None			100	100	23	449	0.0512249			24.2564	454.701	0.0533458	0.0342147	0.0756649	y	y	y	y	y	y	y	y	y	y
UD	Overall	9999	NICD 2023	South Africa	Southern Africa	2018	Clinic attendee with STI symptoms	Male	Mixed	19.0	18-63	29.5	28.0		CT	NAAT	Genital fluid	87.5	99.2	44	245	0.179592			41.9983	208.946	0.201001	0.150719	0.258695	y	y	y	y	y	y	y	y	y	y
UD	Overall	9999	NICD 2023	South Africa	Southern Africa	2018	Clinic attendee with STI symptoms	Male	Mixed	19.0	18-63	29.5	28.0		MG	NAAT	Genital fluid	98.1	99.9	9	249	0.0361446			9.46771	238.346	0.0397225	0.0190881	0.0684204	y	y	y	y	y	y	y	y	y	y
UD	Overall	9999	NICD 2023	South Africa	Southern Africa	2018	Clinic attendee with STI symptoms	Male	Mixed	19.0	18-63	29.5	28.0		NG	NAAT	Genital fluid	96.1	99	201	249	0.807229			167.186	200.055	0.835699	0.782178	0.884272	y	y	y	y	y	y	y	y	y	y
UD	Overall	9999	NICD 2023	South Africa	Southern Africa	2018	Clinic attendee with STI symptoms	Male	Mixed	19.0	18-63	29.5	28.0		TV	NAAT	Genital fluid	81.6	97.7	7	249	0.0281124			1.75078	109.797	0.0159457	0.000979147	0.045436	y	y	y	y	y	y	y	y	y	y
UD	Overall	9999	NICD 2023	South Africa	Southern Africa	2018	Clinic attendee with STI symptoms	Male	Mixed	19.0	18-63	29.5	28.0		None			100	100	19	249	0.0763052			20.5727	257.468	0.0799037	0.0496807	0.115851	y	y	y	y	y	y	y	y	y	y
UD	Overall	9999	NICD 2023	South Africa	Southern Africa	2019	Clinic attendee with STI symptoms	Male	Mixed	9.1	21-48	29.4	26.5		CT	NAAT	Genital fluid	87.5	99.2	1	12	0.0833333			1.9251	12.3591	0.155764	0.0136511	0.4088	y	y	y	y	y	y	y	y	y	y
UD	Overall	9999	NICD 2023	South Africa	Southern Africa	2019	Clinic attendee with STI symptoms	Male	Mixed	9.1	21-48	29.4	26.5		MG	NAAT	Genital fluid	98.1	99.9	1	12	0.0833333			2.03186	14.2308	0.142779	0.017427	0.369073	y	y	y	y	y	y	y	y	y	y
UD	Overall	9999	NICD 2023	South Africa	Southern Africa	2019	Clinic attendee with STI symptoms	Male	Mixed	9.1	21-48	29.4	26.5		NG	NAAT	Genital fluid	96.1	99	10	12	0.833333			10.3912	12.7452	0.815307	0.566741	0.979258	y	y	y	y	y	y	y	y	y	y
UD	Overall	9999	NICD 2023	South Africa	Southern Africa	2019	Clinic attendee with STI symptoms	Male	Mixed	9.1	21-48	29.4	26.5		TV	NAAT	Genital fluid	81.6	97.7	0	12	0			1.05303	12.0917	0.087087	0.00241735	0.291978	y	y	y	y	y	y	y	y	y	y
UD	Overall	9999	NICD 2023	South Africa	Southern Africa	2019	Clinic attendee with STI symptoms	Male	Mixed	9.1	21-48	29.4	26.5		None			100	100	1	12	0.0833333			2.25725	15.8097	0.142776	0.0212259	0.356768	y	y	y	y	y	y	y	y	y	y
UD	Overall	9999	NICD 2023	South Africa	Southern Africa	2020	Clinic attendee with STI symptoms	Male	Mixed	24.5	18-68	31.9	30.0		CT	NAAT	Genital fluid	87.5	99.2	115	477	0.24109			104.215	387.459	0.268972	0.227414	0.313864	y	y	y	y	y	y	y	y	y	y
UD	Overall	9999	NICD 2023	South Africa	Southern Africa	2020	Clinic attendee with STI symptoms	Male	Mixed	24.5	18-68	31.9	30.0		MG	NAAT	Genital fluid	98.1	99.9	14	477	0.0293501			13.6779	439.766	0.0311026	0.0170714	0.0497808	y	y	y	y	y	y	y	y	y	y
UD	Overall	9999	NICD 2023	South Africa	Southern Africa	2020	Clinic attendee with STI symptoms	Male	Mixed	24.5	18-68	31.9	30.0		NG	NAAT	Genital fluid	96.1	99	408	477	0.855346			314.022	353.901	0.887315	0.853578	0.919462	y	y	y	y	y	y	y	y	y	y
UD	Overall	9999	NICD 2023	South Africa	Southern Africa	2020	Clinic attendee with STI symptoms	Male	Mixed	24.5	18-68	31.9	30.0		TV	NAAT	Genital fluid	81.6	97.7	9	477	0.0188679			1.32624	201.311	0.00658799	0.000264432	0.0215294	y	y	y	y	y	y	y	y	y	y
UD	Overall	9999	NICD 2023	South Africa	Southern Africa	2020	Clinic attendee with STI symptoms	Male	Mixed	24.5	18-68	31.9	30.0		None			100	100	22	477	0.0461216			22.8144	476.136	0.0479157	0.03077	0.0683196	y	y	y	y	y	y	y	y	y	y
UD	Overall	9999	NICD 2023	South Africa	Southern Africa	2021	Clinic attendee with STI symptoms	Male	Mixed	21.2	18-64	31.0	30.0		CT	NAAT	Genital fluid	87.5	99.2	120	558	0.215054			103.555	431.615	0.239925	0.200944	0.281491	y	y	y	y	y	y	y	y	y	y
UD	Overall	9999	NICD 2023	South Africa	Southern Africa	2021	Clinic attendee with STI symptoms	Male	Mixed	21.2	18-64	31.0	30.0		MG	NAAT	Genital fluid	98.1	99.9	17	558	0.0304659			16.525	519.083	0.031835	0.0186391	0.0480827	y	y	y	y	y	y	y	y	y	y
UD	Overall	9999	NICD 2023	South Africa	Southern Africa	2021	Clinic attendee with STI symptoms	Male	Mixed	21.2	18-64	31.0	30.0		NG	NAAT	Genital fluid	96.1	99	480	558	0.860215			344.876	386.301	0.892766	0.861652	0.923235	y	y	y	y	y	y	y	y	y	y
UD	Overall	9999	NICD 2023	South Africa	Southern Africa	2021	Clinic attendee with STI symptoms	Male	Mixed	21.2	18-64	31.0	30.0		TV	NAAT	Genital fluid	81.6	97.7	12	558	0.0215054			1.46577	210.456	0.00696473	0.00029278	0.0215072	y	y	y	y	y	y	y	y	y	y
UD	Overall	9999	NICD 2023	South Africa	Southern Africa	2021	Clinic attendee with STI symptoms	Male	Mixed	21.2	18-64	31.0	30.0		None			100	100	27	558	0.0483871			28.7896	574.756	0.0500901	0.0338027	0.0699261	y	y	y	y	y	y	y	y	y	y
UD	Overall	9999	NICD 2023	South Africa	Southern Africa	2022	Clinic attendee with STI symptoms	Male	Mixed	27.5	18-61	32.7	31.0		CT	NAAT	Genital fluid	87.5	99.2	79	348	0.227011			73.3897	288.984	0.253957	0.204258	0.305267	y	y	y	y	y	y	y	y	y	y
UD	Overall	9999	NICD 2023	South Africa	Southern Africa	2022	Clinic attendee with STI symptoms	Male	Mixed	27.5	18-61	32.7	31.0		MG	NAAT	Genital fluid	98.1	99.9	13	348	0.0373563			13.9026	348.796	0.0398588	0.0218473	0.062869	y	y	y	y	y	y	y	y	y	y
UD	Overall	9999	NICD 2023	South Africa	Southern Africa	2022	Clinic attendee with STI symptoms	Male	Mixed	27.5	18-61	32.7	31.0		NG	NAAT	Genital fluid	96.1	99	304	348	0.873563			213.664	235.769	0.906245	0.867658	0.941123	y	y	y	y	y	y	y	y	y	y
UD	Overall	9999	NICD 2023	South Africa	Southern Africa	2022	Clinic attendee with STI symptoms	Male	Mixed	27.5	18-61	32.7	31.0		TV	NAAT	Genital fluid	81.6	97.7	6	348	0.0172414			1.33551	177.484	0.00752466	0.000248153	0.0245856	y	y	y	y	y	y	y	y	y	y
UD	Overall	9999	NICD 2023	South Africa	Southern Africa	2022	Clinic attendee with STI symptoms	Male	Mixed	27.5	18-61	32.7	31.0		None			100	100	20	348	0.0574713			20.2669	337.955	0.0599692	0.0371389	0.0884939	y	y	y	y	y	y	y	y	y	y
UD	Overall	618	Bochner 2017	Botswana, South Africa, Zambia, Kenya, Rwanda, Tanzania, Uganda	Southern and Eastern Africa	2007	Participants in two prospective cohorts of heterosexual HIV-1 serodiscordant couples	Male	Mixed	NR	18+	NR	NR		TV	NAAT	Genital fluid	81.6	97.7	1	13	0.077			1.57144	10.8493	0.144843	0.00827621	0.407524	n	y	y	n	y	y	n	n	y	y
UD	HIV-stratified	1989	Cohen 1997	Malawi	Eastern Africa	1996	Clinic attendee with STI symptoms	Male	HIV-positive	100.0	NR	30.0	NR		CT	NAAT	Genital fluid	87.5	99.2	1	73	0.01			1.53541	61.6089	0.0249218	0.00141619	0.0740762	n	y	y	u	u	y	y	y	y	y
UD	HIV-stratified	1989	Cohen 1997	Malawi	Eastern Africa	1996	Clinic attendee with STI symptoms	Male	HIV-positive	100.0	NR	30.0	NR		NG	Gram stain and culture	Genital fluid	87.6	100	57	86	0.66			43.618	58.0479	0.751413	0.635911	0.861942	n	y	y	u	u	y	y	y	y	y
UD	HIV-stratified	1989	Cohen 1997	Malawi	Eastern Africa	1996	Clinic attendee with STI symptoms	Male	HIV-positive	100.0	NR	30.0	NR		TV	Culture	Genital fluid	74.5	100	13	86	0.15			13.6851	64.0558	0.213643	0.122032	0.319817	n	y	y	u	u	y	y	y	y	y
UD	HIV-stratified	7291	Matoga 2023	Malawi	Eastern Africa	2018	Clinic attendee with STI symptoms	Male	HIV-positive	100.0	NR	NR	32.0		CT	NAAT	Genital fluid	87.5	99.2	10	74	0.14			10.2141	64.3899	0.15863	0.0804283	0.255111	n	y	y	u	u	y	y	y	n	y
UD	HIV-stratified	7291	Matoga 2023	Malawi	Eastern Africa	2018	Clinic attendee with STI symptoms	Male	HIV-positive	100.0	NR	NR	32.0		NG	NAAT	Genital fluid	96.1	99	62	74	0.84			48.0659	55.8915	0.859986	0.759608	0.940907	n	y	y	u	u	y	y	y	n	y
UD	HIV-stratified	7291	Matoga 2023	Malawi	Eastern Africa	2018	Clinic attendee with STI symptoms	Male	HIV-positive	100.0	NR	NR	32.0		TV	Rapid antigen test	Genital fluid	92.5	97.5	2	74	0.03			1.44405	55.964	0.0258033	0.00102976	0.0780776	n	y	y	u	u	y	y	y	n	y
UD	HIV-stratified	7291	Matoga 2023	Malawi	Eastern Africa	2018	Clinic attendee with STI symptoms	Male	HIV-positive	100.0	NR	NR	32.0		None			100	100	8	74	0.11			8.91748	75.4886	0.11813	0.0549801	0.20198	n	y	y	u	u	y	y	y	n	y
UD	HIV-stratified	48	Melendez 2022	Uganda	Eastern Africa	2020	Clinic attendee with STI symptoms	Male	HIV-positive	100.0	NR	NR	NR		MG	NAAT	Urine	89.4	99.1	7	50	0.14			7.28421	44.3181	0.164362	0.0695502	0.285714	y	y	y	u	y	n	y	y	y	n
UD	HIV-stratified	7292	Beck 2023	Uganda	Eastern Africa	2020	Clinic attendee with STI symptoms	Male	HIV-positive	100.0	NR	NR	38.0		CT	NAAT	Genital fluid	87.5	99.2	6	50	0.12	0.045	0.243	6.33749	43.4553	0.145839	0.0574654	0.264733	n	y	y	u	u	n	y	y	n	y
UD	HIV-stratified	7292	Beck 2023	Uganda	Eastern Africa	2020	Clinic attendee with STI symptoms	Male	HIV-positive	100.0	NR	NR	38.0		NG	NAAT	Genital fluid	96.1	99	31	50	0.62	0.472	0.753	29.1445	45.7748	0.636694	0.495975	0.77058	n	y	y	u	u	n	y	y	n	y
UD	HIV-stratified	7292	Beck 2023	Uganda	Eastern Africa	2020	Clinic attendee with STI symptoms	Male	HIV-positive	100.0	NR	NR	38.0		TV	NAAT	Genital fluid	81.6	97.7	2	50	0.04	0.005	0.137	1.6662	33.7237	0.0494075	0.00208696	0.143008	n	y	y	u	u	n	y	y	n	y
UD	HIV-stratified	7292	Beck 2023	Uganda	Eastern Africa	2020	Clinic attendee with STI symptoms	Male	HIV-positive	100.0	NR	NR	38.0		None			100	100	9	50	0.18	0.085	0.314	10.4822	54.7311	0.191522	0.0995476	0.303811	n	y	y	u	u	n	y	y	n	y
UD	HIV-stratified	9999	NICD 2023	South Africa	Southern Africa	2006	Clinic attendee with STI symptoms	Male	HIV-positive	100.0	20-67	31.6	30.0		CT	NAAT	Genital fluid	87.5	99.2	6	56	0.107143			6.39301	49.3773	0.129473	0.0513169	0.237298	y	y	y	y	y	y	y	y	y	y
UD	HIV-stratified	9999	NICD 2023	South Africa	Southern Africa	2006	Clinic attendee with STI symptoms	Male	HIV-positive	100.0	20-67	31.6	30.0		MG	NAAT	Genital fluid	98.1	99.9	5	56	0.0892857			5.68008	54.1057	0.104981	0.0390658	0.197295	y	y	y	y	y	y	y	y	y	y
UD	HIV-stratified	9999	NICD 2023	South Africa	Southern Africa	2006	Clinic attendee with STI symptoms	Male	HIV-positive	100.0	20-67	31.6	30.0		NG	NAAT	Genital fluid	96.1	99	18	57	0.315789			17.9004	54.2254	0.330111	0.210424	0.462414	y	y	y	y	y	y	y	y	y	y
UD	HIV-stratified	9999	NICD 2023	South Africa	Southern Africa	2006	Clinic attendee with STI symptoms	Male	HIV-positive	100.0	20-67	31.6	30.0		TV	NAAT	Genital fluid	81.6	97.7	8	57	0.140351			6.68492	40.6001	0.164653	0.0652534	0.288581	y	y	y	y	y	y	y	y	y	y
UD	HIV-stratified	9999	NICD 2023	South Africa	Southern Africa	2006	Clinic attendee with STI symptoms	Male	HIV-positive	100.0	20-67	31.6	30.0		None			100	100	28	57	0.491228			28.6589	58.3516	0.491142	0.36237	0.61882	y	y	y	y	y	y	y	y	y	y
UD	HIV-stratified	3182	Moodley 2013	South Africa	Southern Africa	2007	Clinic attendee with STI symptoms	Male	HIV-positive	100.0	NR	NR	NR		CT	Culture and DFA	Genital fluid	63.4	100	48	82	0.585366			19.0646	21.3289	0.893838	0.746867	0.993029	y	y	y	u	y	n	y	n	y	y
UD	HIV-stratified	3182	Moodley 2013	South Africa	Southern Africa	2007	Clinic attendee with STI symptoms	Male	HIV-positive	100.0	NR	NR	NR		NG	Culture	Genital fluid	87.6	100	63	82	0.768293			36.8121	42.3764	0.868692	0.761959	0.962692	y	y	y	u	y	n	y	n	y	y
UD	HIV-stratified	9999	NICD 2023	South Africa	Southern Africa	2007	Clinic attendee with STI symptoms	Male	HIV-positive	100.0	23-62	32.4	32.0		CT	NAAT	Genital fluid	87.5	99.2	17	116	0.146552			16.5224	99.2616	0.166453	0.0980018	0.244507	y	y	y	y	y	y	y	y	y	y
UD	HIV-stratified	9999	NICD 2023	South Africa	Southern Africa	2007	Clinic attendee with STI symptoms	Male	HIV-positive	100.0	23-62	32.4	32.0		MG	NAAT	Genital fluid	98.1	99.9	11	116	0.0948276			11.5642	112.159	0.103105	0.0549954	0.16495	y	y	y	y	y	y	y	y	y	y
UD	HIV-stratified	9999	NICD 2023	South Africa	Southern Africa	2007	Clinic attendee with STI symptoms	Male	HIV-positive	100.0	23-62	32.4	32.0		NG	NAAT	Genital fluid	96.1	99	88	116	0.758621			74.3656	95.0299	0.782549	0.694459	0.859436	y	y	y	y	y	y	y	y	y	y
UD	HIV-stratified	9999	NICD 2023	South Africa	Southern Africa	2007	Clinic attendee with STI symptoms	Male	HIV-positive	100.0	23-62	32.4	32.0		TV	NAAT	Genital fluid	81.6	97.7	13	116	0.112069			8.88411	74.3348	0.119515	0.0539096	0.200134	y	y	y	y	y	y	y	y	y	y
UD	HIV-stratified	9999	NICD 2023	South Africa	Southern Africa	2007	Clinic attendee with STI symptoms	Male	HIV-positive	100.0	23-62	32.4	32.0		None			100	100	14	116	0.12069			15.4467	121.855	0.126763	0.0739158	0.191745	y	y	y	y	y	y	y	y	y	y
UD	HIV-stratified	9999	NICD 2023	South Africa	Southern Africa	2008	Clinic attendee with STI symptoms	Male	HIV-positive	100.0	19-55	31.0	31.0		CT	NAAT	Genital fluid	87.5	99.2	21	217	0.0967742			18.83	176.289	0.106813	0.0650976	0.157437	y	y	y	y	y	y	y	y	y	y
UD	HIV-stratified	9999	NICD 2023	South Africa	Southern Africa	2008	Clinic attendee with STI symptoms	Male	HIV-positive	100.0	19-55	31.0	31.0		MG	NAAT	Genital fluid	98.1	99.9	13	217	0.0599078			13.6462	212.509	0.0642144	0.0352464	0.101024	y	y	y	y	y	y	y	y	y	y
UD	HIV-stratified	9999	NICD 2023	South Africa	Southern Africa	2008	Clinic attendee with STI symptoms	Male	HIV-positive	100.0	19-55	31.0	31.0		NG	NAAT	Genital fluid	96.1	99	180	217	0.829493			146.762	171.01	0.858207	0.802951	0.906401	y	y	y	y	y	y	y	y	y	y
UD	HIV-stratified	9999	NICD 2023	South Africa	Southern Africa	2008	Clinic attendee with STI symptoms	Male	HIV-positive	100.0	19-55	31.0	31.0		TV	NAAT	Genital fluid	81.6	97.7	6	217	0.0276498			1.67433	100.34	0.0166866	0.000580485	0.0474253	y	y	y	y	y	y	y	y	y	y
UD	HIV-stratified	9999	NICD 2023	South Africa	Southern Africa	2008	Clinic attendee with STI symptoms	Male	HIV-positive	100.0	19-55	31.0	31.0		None			100	100	19	217	0.0875576			20.5311	224.612	0.0914072	0.0569452	0.132252	y	y	y	y	y	y	y	y	y	y
UD	HIV-stratified	9999	NICD 2023	South Africa	Southern Africa	2010	Clinic attendee with STI symptoms	Male	HIV-positive	100.0	19-49	31.5	31.0		CT	NAAT	Genital fluid	87.5	99.2	17	135	0.125926			16.2448	113.915	0.142604	0.0864282	0.214439	y	y	y	y	y	y	y	y	y	y
UD	HIV-stratified	9999	NICD 2023	South Africa	Southern Africa	2010	Clinic attendee with STI symptoms	Male	HIV-positive	100.0	19-49	31.5	31.0		MG	NAAT	Genital fluid	98.1	99.9	9	135	0.0666667			9.72472	132.25	0.073533	0.0346905	0.123035	y	y	y	y	y	y	y	y	y	y
UD	HIV-stratified	9999	NICD 2023	South Africa	Southern Africa	2010	Clinic attendee with STI symptoms	Male	HIV-positive	100.0	19-49	31.5	31.0		NG	NAAT	Genital fluid	96.1	99	111	135	0.822222			91.9083	108.18	0.849587	0.7797	0.913057	y	y	y	y	y	y	y	y	y	y
UD	HIV-stratified	9999	NICD 2023	South Africa	Southern Africa	2010	Clinic attendee with STI symptoms	Male	HIV-positive	100.0	19-49	31.5	31.0		TV	NAAT	Genital fluid	81.6	97.7	7	135	0.0518519			3.23549	71.9765	0.0449521	0.00609486	0.100724	y	y	y	y	y	y	y	y	y	y
UD	HIV-stratified	9999	NICD 2023	South Africa	Southern Africa	2010	Clinic attendee with STI symptoms	Male	HIV-positive	100.0	19-49	31.5	31.0		None			100	100	11	135	0.0814815			12.1161	138.528	0.0874629	0.0468863	0.139255	y	y	y	y	y	y	y	y	y	y
UD	HIV-stratified	9999	NICD 2023	South Africa	Southern Africa	2011	Clinic attendee with STI symptoms	Male	HIV-positive	100.0	20-57	30.7	29.0		CT	NAAT	Genital fluid	87.5	99.2	33	155	0.212903			30.7857	127.347	0.241747	0.172018	0.320508	y	y	y	y	y	y	y	y	y	y
UD	HIV-stratified	9999	NICD 2023	South Africa	Southern Africa	2011	Clinic attendee with STI symptoms	Male	HIV-positive	100.0	20-57	30.7	29.0		MG	NAAT	Genital fluid	98.1	99.9	14	155	0.0903226			15.9452	166.331	0.0958642	0.0549545	0.144721	y	y	y	y	y	y	y	y	y	y
UD	HIV-stratified	9999	NICD 2023	South Africa	Southern Africa	2011	Clinic attendee with STI symptoms	Male	HIV-positive	100.0	20-57	30.7	29.0		NG	NAAT	Genital fluid	96.1	99	117	155	0.754839			101.487	129.957	0.780927	0.70808	0.850437	y	y	y	y	y	y	y	y	y	y
UD	HIV-stratified	9999	NICD 2023	South Africa	Southern Africa	2011	Clinic attendee with STI symptoms	Male	HIV-positive	100.0	20-57	30.7	29.0		TV	NAAT	Genital fluid	81.6	97.7	5	155	0.0322581			1.8328	78.2972	0.0234082	0.00129782	0.0647327	y	y	y	y	y	y	y	y	y	y
UD	HIV-stratified	9999	NICD 2023	South Africa	Southern Africa	2011	Clinic attendee with STI symptoms	Male	HIV-positive	100.0	20-57	30.7	29.0		None			100	100	19	155	0.122581			19.3134	151.558	0.127433	0.079739	0.184043	y	y	y	y	y	y	y	y	y	y
UD	HIV-stratified	9999	NICD 2023	South Africa	Southern Africa	2012	Clinic attendee with STI symptoms	Male	HIV-positive	100.0	20-45	31.7	32.0		CT	NAAT	Genital fluid	87.5	99.2	7	70	0.1			6.93255	58.4436	0.118619	0.0469269	0.211819	y	y	y	y	y	y	y	y	y	y
UD	HIV-stratified	9999	NICD 2023	South Africa	Southern Africa	2012	Clinic attendee with STI symptoms	Male	HIV-positive	100.0	20-45	31.7	32.0		MG	NAAT	Genital fluid	98.1	99.9	7	70	0.1			8.52843	75.2695	0.113305	0.0529296	0.19386	y	y	y	y	y	y	y	y	y	y
UD	HIV-stratified	9999	NICD 2023	South Africa	Southern Africa	2012	Clinic attendee with STI symptoms	Male	HIV-positive	100.0	20-45	31.7	32.0		NG	NAAT	Genital fluid	96.1	99	59	70	0.842857			46.4272	53.6366	0.865588	0.762217	0.94718	y	y	y	y	y	y	y	y	y	y
UD	HIV-stratified	9999	NICD 2023	South Africa	Southern Africa	2012	Clinic attendee with STI symptoms	Male	HIV-positive	100.0	20-45	31.7	32.0		TV	NAAT	Genital fluid	81.6	97.7	8	70	0.114286			5.7521	44.7813	0.128449	0.0441419	0.237664	y	y	y	y	y	y	y	y	y	y
UD	HIV-stratified	9999	NICD 2023	South Africa	Southern Africa	2012	Clinic attendee with STI symptoms	Male	HIV-positive	100.0	20-45	31.7	32.0		None			100	100	3	70	0.0428571			3.95985	71.7579	0.0551834	0.0156728	0.11818	y	y	y	y	y	y	y	y	y	y
UD	HIV-stratified	9999	NICD 2023	South Africa	Southern Africa	2013	Clinic attendee with STI symptoms	Male	HIV-positive	100.0	19-56	30.9	30.0		CT	NAAT	Genital fluid	87.5	99.2	17	103	0.165049			16.8332	89.0419	0.189048	0.111926	0.278909	y	y	y	y	y	y	y	y	y	y
UD	HIV-stratified	9999	NICD 2023	South Africa	Southern Africa	2013	Clinic attendee with STI symptoms	Male	HIV-positive	100.0	19-56	30.9	30.0		MG	NAAT	Genital fluid	98.1	99.9	10	103	0.0970874			11.6185	109.125	0.106469	0.0553959	0.168683	y	y	y	y	y	y	y	y	y	y
UD	HIV-stratified	9999	NICD 2023	South Africa	Southern Africa	2013	Clinic attendee with STI symptoms	Male	HIV-positive	100.0	19-56	30.9	30.0		NG	NAAT	Genital fluid	96.1	99	79	103	0.76699			69.617	88.0476	0.790675	0.70327	0.868319	y	y	y	y	y	y	y	y	y	y
UD	HIV-stratified	9999	NICD 2023	South Africa	Southern Africa	2013	Clinic attendee with STI symptoms	Male	HIV-positive	100.0	19-56	30.9	30.0		TV	NAAT	Genital fluid	81.6	97.7	3	103	0.0291262			1.58445	60.8672	0.0260313	0.00102644	0.075991	y	y	y	y	y	y	y	y	y	y
UD	HIV-stratified	9999	NICD 2023	South Africa	Southern Africa	2013	Clinic attendee with STI symptoms	Male	HIV-positive	100.0	19-56	30.9	30.0		None			100	100	14	103	0.135922			14.1646	98.3803	0.143978	0.0829915	0.219626	y	y	y	y	y	y	y	y	y	y
UD	HIV-stratified	9999	NICD 2023	South Africa	Southern Africa	2014	Clinic attendee with STI symptoms	Male	HIV-positive	100.0	22-58	33.1	32.0		CT	NAAT	Genital fluid	87.5	99.2	13	69	0.188406			13.003	59.4127	0.218858	0.125982	0.331097	y	y	y	y	y	y	y	y	y	y
UD	HIV-stratified	9999	NICD 2023	South Africa	Southern Africa	2014	Clinic attendee with STI symptoms	Male	HIV-positive	100.0	22-58	33.1	32.0		MG	NAAT	Genital fluid	98.1	99.9	3	69	0.0434783			3.8668	68.3798	0.0565489	0.0154733	0.122148	y	y	y	y	y	y	y	y	y	y
UD	HIV-stratified	9999	NICD 2023	South Africa	Southern Africa	2014	Clinic attendee with STI symptoms	Male	HIV-positive	100.0	22-58	33.1	32.0		NG	NAAT	Genital fluid	96.1	99	58	69	0.84058			47.3552	54.8279	0.863706	0.765972	0.945161	y	y	y	y	y	y	y	y	y	y
UD	HIV-stratified	9999	NICD 2023	South Africa	Southern Africa	2014	Clinic attendee with STI symptoms	Male	HIV-positive	100.0	22-58	33.1	32.0		TV	NAAT	Genital fluid	81.6	97.7	3	69	0.0434783			1.97507	42.6589	0.0462991	0.00245633	0.12149	y	y	y	y	y	y	y	y	y	y
UD	HIV-stratified	9999	NICD 2023	South Africa	Southern Africa	2014	Clinic attendee with STI symptoms	Male	HIV-positive	100.0	22-58	33.1	32.0		None			100	100	6	69	0.0869565			7.11805	73.0081	0.0974967	0.0405203	0.175157	y	y	y	y	y	y	y	y	y	y
UD	HIV-stratified	9999	NICD 2023	South Africa	Southern Africa	2015	Clinic attendee with STI symptoms	Male	HIV-positive	100.0	18-47	29.8	28.0		CT	NAAT	Genital fluid	87.5	99.2	10	77	0.12987			9.84102	64.825	0.151809	0.0761582	0.245353	y	y	y	y	y	y	y	y	y	y
UD	HIV-stratified	9999	NICD 2023	South Africa	Southern Africa	2015	Clinic attendee with STI symptoms	Male	HIV-positive	100.0	18-47	29.8	28.0		MG	NAAT	Genital fluid	98.1	99.9	3	77	0.038961			3.8444	75.5493	0.050886	0.0138631	0.11181	y	y	y	y	y	y	y	y	y	y
UD	HIV-stratified	9999	NICD 2023	South Africa	Southern Africa	2015	Clinic attendee with STI symptoms	Male	HIV-positive	100.0	18-47	29.8	28.0		NG	NAAT	Genital fluid	96.1	99	64	77	0.831169			51.89	60.7704	0.853869	0.759187	0.932743	y	y	y	y	y	y	y	y	y	y
UD	HIV-stratified	9999	NICD 2023	South Africa	Southern Africa	2015	Clinic attendee with STI symptoms	Male	HIV-positive	100.0	18-47	29.8	28.0		TV	NAAT	Genital fluid	81.6	97.7	4	77	0.0519481			2.39648	45.1826	0.0530398	0.0050314	0.127963	y	y	y	y	y	y	y	y	y	y
UD	HIV-stratified	9999	NICD 2023	South Africa	Southern Africa	2015	Clinic attendee with STI symptoms	Male	HIV-positive	100.0	18-47	29.8	28.0		None			100	100	9	77	0.116883			10.8355	85.7341	0.126385	0.0651095	0.206594	y	y	y	y	y	y	y	y	y	y
UD	HIV-stratified	9999	NICD 2023	South Africa	Southern Africa	2016	Clinic attendee with STI symptoms	Male	HIV-positive	100.0	20-49	31.8	31.0		CT	NAAT	Genital fluid	87.5	99.2	21	129	0.162791			19.113	103.62	0.184453	0.114375	0.262734	y	y	y	y	y	y	y	y	y	y
UD	HIV-stratified	9999	NICD 2023	South Africa	Southern Africa	2016	Clinic attendee with STI symptoms	Male	HIV-positive	100.0	20-49	31.8	31.0		MG	NAAT	Genital fluid	98.1	99.9	3	129	0.0232558			3.51558	116.032	0.0302984	0.00750107	0.0676124	y	y	y	y	y	y	y	y	y	y
UD	HIV-stratified	9999	NICD 2023	South Africa	Southern Africa	2016	Clinic attendee with STI symptoms	Male	HIV-positive	100.0	20-49	31.8	31.0		NG	NAAT	Genital fluid	96.1	99	99	129	0.767442			79.9812	100.993	0.791948	0.706999	0.865078	y	y	y	y	y	y	y	y	y	y
UD	HIV-stratified	9999	NICD 2023	South Africa	Southern Africa	2016	Clinic attendee with STI symptoms	Male	HIV-positive	100.0	20-49	31.8	31.0		TV	NAAT	Genital fluid	81.6	97.7	7	129	0.0542636			3.26287	66.724	0.048901	0.00736359	0.108009	y	y	y	y	y	y	y	y	y	y
UD	HIV-stratified	9999	NICD 2023	South Africa	Southern Africa	2016	Clinic attendee with STI symptoms	Male	HIV-positive	100.0	20-49	31.8	31.0		None			100	100	16	129	0.124031			16.6166	128.214	0.1296	0.0770165	0.194376	y	y	y	y	y	y	y	y	y	y
UD	HIV-stratified	9999	NICD 2023	South Africa	Southern Africa	2017	Clinic attendee with STI symptoms	Male	HIV-positive	100.0	18-52	30.6	29.0		CT	NAAT	Genital fluid	87.5	99.2	21	98	0.214286			20.0658	81.855	0.245138	0.158077	0.34261	y	y	y	y	y	y	y	y	y	y
UD	HIV-stratified	9999	NICD 2023	South Africa	Southern Africa	2017	Clinic attendee with STI symptoms	Male	HIV-positive	100.0	18-52	30.6	29.0		MG	NAAT	Genital fluid	98.1	99.9	3	98	0.0306122			3.80786	95.2861	0.0399624	0.0106062	0.0876028	y	y	y	y	y	y	y	y	y	y
UD	HIV-stratified	9999	NICD 2023	South Africa	Southern Africa	2017	Clinic attendee with STI symptoms	Male	HIV-positive	100.0	18-52	30.6	29.0		NG	NAAT	Genital fluid	96.1	99	84	98	0.857143			68.953	78.0674	0.883251	0.805231	0.946033	y	y	y	y	y	y	y	y	y	y
UD	HIV-stratified	9999	NICD 2023	South Africa	Southern Africa	2017	Clinic attendee with STI symptoms	Male	HIV-positive	100.0	18-52	30.6	29.0		TV	NAAT	Genital fluid	81.6	97.7	3	98	0.0306122			1.49695	52.872	0.0283128	0.0010197	0.0840658	y	y	y	y	y	y	y	y	y	y
UD	HIV-stratified	9999	NICD 2023	South Africa	Southern Africa	2017	Clinic attendee with STI symptoms	Male	HIV-positive	100.0	18-52	30.6	29.0		None			100	100	7	98	0.0714286			7.61004	96.0249	0.0792507	0.0332722	0.139026	y	y	y	y	y	y	y	y	y	y
UD	HIV-stratified	9999	NICD 2023	South Africa	Southern Africa	2018	Clinic attendee with STI symptoms	Male	HIV-positive	100.0	22-54	34.1	33.0		CT	NAAT	Genital fluid	87.5	99.2	5	47	0.106383			5.34977	40.424	0.132341	0.0468717	0.25504	y	y	y	y	y	y	y	y	y	y
UD	HIV-stratified	9999	NICD 2023	South Africa	Southern Africa	2018	Clinic attendee with STI symptoms	Male	HIV-positive	100.0	22-54	34.1	33.0		MG	NAAT	Genital fluid	98.1	99.9	1	47	0.0212766			1.92945	47.5626	0.0405665	0.00425299	0.113358	y	y	y	y	y	y	y	y	y	y
UD	HIV-stratified	9999	NICD 2023	South Africa	Southern Africa	2018	Clinic attendee with STI symptoms	Male	HIV-positive	100.0	22-54	34.1	33.0		NG	NAAT	Genital fluid	96.1	99	38	47	0.808511			33.4552	40.445	0.827177	0.697281	0.932454	y	y	y	y	y	y	y	y	y	y
UD	HIV-stratified	9999	NICD 2023	South Africa	Southern Africa	2018	Clinic attendee with STI symptoms	Male	HIV-positive	100.0	22-54	34.1	33.0		TV	NAAT	Genital fluid	81.6	97.7	1	47	0.0212766			1.18918	32.2391	0.0368863	0.0010977	0.120849	y	y	y	y	y	y	y	y	y	y
UD	HIV-stratified	9999	NICD 2023	South Africa	Southern Africa	2018	Clinic attendee with STI symptoms	Male	HIV-positive	100.0	22-54	34.1	33.0		None			100	100	7	47	0.148936			8.38486	51.1985	0.163772	0.0758985	0.273976	y	y	y	y	y	y	y	y	y	y
UD	HIV-stratified	9999	NICD 2023	South Africa	Southern Africa	2020	Clinic attendee with STI symptoms	Male	HIV-positive	100.0	19-65	36.1	36.0		CT	NAAT	Genital fluid	87.5	99.2	16	114	0.140351			15.7016	98.5288	0.15936	0.0923006	0.234642	y	y	y	y	y	y	y	y	y	y
UD	HIV-stratified	9999	NICD 2023	South Africa	Southern Africa	2020	Clinic attendee with STI symptoms	Male	HIV-positive	100.0	19-65	36.1	36.0		MG	NAAT	Genital fluid	98.1	99.9	1	114	0.00877193			1.73411	103.693	0.0167235	0.0011915	0.0489772	y	y	y	y	y	y	y	y	y	y
UD	HIV-stratified	9999	NICD 2023	South Africa	Southern Africa	2020	Clinic attendee with STI symptoms	Male	HIV-positive	100.0	19-65	36.1	36.0		NG	NAAT	Genital fluid	96.1	99	99	114	0.868421			73.1782	81.7194	0.895482	0.823019	0.954592	y	y	y	y	y	y	y	y	y	y
UD	HIV-stratified	9999	NICD 2023	South Africa	Southern Africa	2020	Clinic attendee with STI symptoms	Male	HIV-positive	100.0	19-65	36.1	36.0		TV	NAAT	Genital fluid	81.6	97.7	2	114	0.0175439			1.25388	72.1323	0.017383	0.000522661	0.0576113	y	y	y	y	y	y	y	y	y	y
UD	HIV-stratified	9999	NICD 2023	South Africa	Southern Africa	2020	Clinic attendee with STI symptoms	Male	HIV-positive	100.0	19-65	36.1	36.0		None			100	100	9	114	0.0789474			9.91688	115.125	0.0861399	0.0408901	0.144413	y	y	y	y	y	y	y	y	y	y
UD	HIV-stratified	9999	NICD 2023	South Africa	Southern Africa	2021	Clinic attendee with STI symptoms	Male	HIV-positive	100.0	19-56	36.4	36.0		CT	NAAT	Genital fluid	87.5	99.2	16	115	0.13913			15.0166	94.4672	0.158961	0.0921187	0.238852	y	y	y	y	y	y	y	y	y	y
UD	HIV-stratified	9999	NICD 2023	South Africa	Southern Africa	2021	Clinic attendee with STI symptoms	Male	HIV-positive	100.0	19-56	36.4	36.0		MG	NAAT	Genital fluid	98.1	99.9	2	115	0.0173913			2.70316	109.204	0.0247534	0.0040534	0.0608843	y	y	y	y	y	y	y	y	y	y
UD	HIV-stratified	9999	NICD 2023	South Africa	Southern Africa	2021	Clinic attendee with STI symptoms	Male	HIV-positive	100.0	19-56	36.4	36.0		NG	NAAT	Genital fluid	96.1	99	102	115	0.886957			74.2182	81.094	0.915212	0.847736	0.969092	y	y	y	y	y	y	y	y	y	y
UD	HIV-stratified	9999	NICD 2023	South Africa	Southern Africa	2021	Clinic attendee with STI symptoms	Male	HIV-positive	100.0	19-56	36.4	36.0		TV	NAAT	Genital fluid	81.6	97.7	4	115	0.0347826			1.74627	58.5465	0.0298271	0.00151432	0.0837817	y	y	y	y	y	y	y	y	y	y
UD	HIV-stratified	9999	NICD 2023	South Africa	Southern Africa	2021	Clinic attendee with STI symptoms	Male	HIV-positive	100.0	19-56	36.4	36.0		None			100	100	7	115	0.0608696			8.41661	122.421	0.0687514	0.0316751	0.119273	y	y	y	y	y	y	y	y	y	y
UD	HIV-stratified	9999	NICD 2023	South Africa	Southern Africa	2022	Clinic attendee with STI symptoms	Male	HIV-positive	100.0	20-59	36.2	37.0		CT	NAAT	Genital fluid	87.5	99.2	14	95	0.147368			13.5343	80.5321	0.168061	0.0962375	0.258075	y	y	y	y	y	y	y	y	y	y
UD	HIV-stratified	9999	NICD 2023	South Africa	Southern Africa	2022	Clinic attendee with STI symptoms	Male	HIV-positive	100.0	20-59	36.2	37.0		MG	NAAT	Genital fluid	98.1	99.9	5	95	0.0526316			5.86125	93.6351	0.0625968	0.0233673	0.120432	y	y	y	y	y	y	y	y	y	y
UD	HIV-stratified	9999	NICD 2023	South Africa	Southern Africa	2022	Clinic attendee with STI symptoms	Male	HIV-positive	100.0	20-59	36.2	37.0		NG	NAAT	Genital fluid	96.1	99	84	95	0.884211			58.5477	64.269	0.91098	0.833575	0.973594	y	y	y	y	y	y	y	y	y	y
UD	HIV-stratified	9999	NICD 2023	South Africa	Southern Africa	2022	Clinic attendee with STI symptoms	Male	HIV-positive	100.0	20-59	36.2	37.0		TV	NAAT	Genital fluid	81.6	97.7	3	95	0.0315789			1.67594	56.8173	0.029497	0.00138215	0.0845024	y	y	y	y	y	y	y	y	y	y
UD	HIV-stratified	9999	NICD 2023	South Africa	Southern Africa	2022	Clinic attendee with STI symptoms	Male	HIV-positive	100.0	20-59	36.2	37.0		None			100	100	6	95	0.0631579			7.55092	104.78	0.0720647	0.0306945	0.128722	y	y	y	y	y	y	y	y	y	y
UD	HIV-stratified	2344	Ismail 1990	Somalia	Eastern Africa	1986	Clinic attendee with STI symptoms	Male	HIV-negative	0.0	15-42	NR	NR		CT	ELISA	Genital fluid	84	98	4	52	0.0769231			2.92205	32.9384	0.0887124	0.0128398	0.207525	y	y	y	y	n	n	y	n	n	n
UD	HIV-stratified	2344	Ismail 1990	Somalia	Eastern Africa	1986	Clinic attendee with STI symptoms	Male	HIV-negative	0.0	15-42	NR	NR		NG	Culture	Genital fluid	87.6	100	25	47	0.531915			21.7839	35.9054	0.606703	0.443634	0.762498	y	y	y	y	n	n	y	n	n	n
UD	HIV-stratified	1989	Cohen 1997	Malawi	Eastern Africa	1996	Clinic attendee with STI symptoms	Male	HIV-negative	0.0	NR	NR	NR		CT	NAAT	Genital fluid	87.5	99.2	2	108	0.0185185			1.80867	76.6469	0.0235975	0.00157484	0.0673421	n	y	y	u	u	y	y	y	y	y
UD	HIV-stratified	1989	Cohen 1997	Malawi	Eastern Africa	1996	Clinic attendee with STI symptoms	Male	HIV-negative	0.0	NR	NR	NR		NG	Gram stain and culture	Genital fluid	87.6	100	75	120	0.625			55.9082	78.5312	0.711924	0.61177	0.810381	n	y	y	u	u	y	y	y	y	y
UD	HIV-stratified	1989	Cohen 1997	Malawi	Eastern Africa	1996	Clinic attendee with STI symptoms	Male	HIV-negative	0.0	NR	NR	NR		TV	Culture	Genital fluid	74.5	100	19	120	0.158333			19.2718	87.5592	0.220101	0.140143	0.315172	n	y	y	u	u	y	y	y	y	y
UD	HIV-stratified	48	Melendez 2022	Uganda	Eastern Africa	2020	Clinic attendee with STI symptoms	Male	HIV-negative	0.0	NR	NR	NR		MG	NAAT	Urine	89.4	99.1	25	200	0.125			21.8665	161.336	0.135533	0.0885634	0.193957	y	y	y	u	y	n	y	y	y	n
UD	HIV-stratified	9999	NICD 2023	South Africa	Southern Africa	2006	Clinic attendee with STI symptoms	Male	HIV-negative	0.0	15-71	32.0	28.5		CT	NAAT	Genital fluid	87.5	99.2	7	73	0.0958904			6.60663	57.7618	0.114377	0.045662	0.207438	y	y	y	y	y	y	y	y	y	y
UD	HIV-stratified	9999	NICD 2023	South Africa	Southern Africa	2006	Clinic attendee with STI symptoms	Male	HIV-negative	0.0	15-71	32.0	28.5		MG	NAAT	Genital fluid	98.1	99.9	3	73	0.0410959			3.85473	72.547	0.0531342	0.0140268	0.116228	y	y	y	y	y	y	y	y	y	y
UD	HIV-stratified	9999	NICD 2023	South Africa	Southern Africa	2006	Clinic attendee with STI symptoms	Male	HIV-negative	0.0	15-71	32.0	28.5		NG	NAAT	Genital fluid	96.1	99	26	73	0.356164			25.39	68.8597	0.36872	0.259914	0.484562	y	y	y	y	y	y	y	y	y	y
UD	HIV-stratified	9999	NICD 2023	South Africa	Southern Africa	2006	Clinic attendee with STI symptoms	Male	HIV-negative	0.0	15-71	32.0	28.5		TV	NAAT	Genital fluid	81.6	97.7	5	73	0.0684932			3.1163	43.5723	0.0715201	0.0104856	0.160121	y	y	y	y	y	y	y	y	y	y
UD	HIV-stratified	9999	NICD 2023	South Africa	Southern Africa	2006	Clinic attendee with STI symptoms	Male	HIV-negative	0.0	15-71	32.0	28.5		None			100	100	40	73	0.547945			40.241	73.758	0.545582	0.432491	0.657111	y	y	y	y	y	y	y	y	y	y
UD	HIV-stratified	3182	Moodley 2013	South Africa	Southern Africa	2007	Clinic attendee with STI symptoms	Male	HIV-negative	0.0	NR	NR	NR		CT	Culture and DFA	Genital fluid	63.4	100	83	118	0.70339			37.9705	39.1947	0.968768	0.895129	0.999077	y	y	y	u	y	n	y	n	y	y
UD	HIV-stratified	3182	Moodley 2013	South Africa	Southern Africa	2007	Clinic attendee with STI symptoms	Male	HIV-negative	0.0	NR	NR	NR		NG	Culture	Genital fluid	87.6	100	107	118	0.90678			61.4479	62.7391	0.97942	0.933281	0.999322	y	y	y	u	y	n	y	n	y	y
UD	HIV-stratified	9999	NICD 2023	South Africa	Southern Africa	2007	Clinic attendee with STI symptoms	Male	HIV-negative	0.0	17-57	28.7	27.0		CT	NAAT	Genital fluid	87.5	99.2	56	272	0.205882			50.1349	217.105	0.230924	0.17823	0.288524	y	y	y	y	y	y	y	y	y	y
UD	HIV-stratified	9999	NICD 2023	South Africa	Southern Africa	2007	Clinic attendee with STI symptoms	Male	HIV-negative	0.0	17-57	28.7	27.0		MG	NAAT	Genital fluid	98.1	99.9	28	272	0.102941			28.4639	266.718	0.106719	0.0725616	0.146291	y	y	y	y	y	y	y	y	y	y
UD	HIV-stratified	9999	NICD 2023	South Africa	Southern Africa	2007	Clinic attendee with STI symptoms	Male	HIV-negative	0.0	17-57	28.7	27.0		NG	NAAT	Genital fluid	96.1	99	197	272	0.724265			179.62	239.736	0.74924	0.691966	0.802667	y	y	y	y	y	y	y	y	y	y
UD	HIV-stratified	9999	NICD 2023	South Africa	Southern Africa	2007	Clinic attendee with STI symptoms	Male	HIV-negative	0.0	17-57	28.7	27.0		TV	NAAT	Genital fluid	81.6	97.7	25	272	0.0919118			15.6972	173.554	0.0904456	0.0509861	0.136865	y	y	y	y	y	y	y	y	y	y
UD	HIV-stratified	9999	NICD 2023	South Africa	Southern Africa	2007	Clinic attendee with STI symptoms	Male	HIV-negative	0.0	17-57	28.7	27.0		None			100	100	32	272	0.117647			32.1106	266.428	0.120523	0.0859522	0.162249	y	y	y	y	y	y	y	y	y	y
UD	HIV-stratified	9999	NICD 2023	South Africa	Southern Africa	2008	Clinic attendee with STI symptoms	Male	HIV-negative	0.0	18-57	27.2	26.0		CT	NAAT	Genital fluid	87.5	99.2	74	354	0.20904			70.9668	303.253	0.234018	0.188431	0.283181	y	y	y	y	y	y	y	y	y	y
UD	HIV-stratified	9999	NICD 2023	South Africa	Southern Africa	2008	Clinic attendee with STI symptoms	Male	HIV-negative	0.0	18-57	27.2	26.0		MG	NAAT	Genital fluid	98.1	99.9	25	354	0.0706215			24.9286	339.645	0.073396	0.0478625	0.102869	y	y	y	y	y	y	y	y	y	y
UD	HIV-stratified	9999	NICD 2023	South Africa	Southern Africa	2008	Clinic attendee with STI symptoms	Male	HIV-negative	0.0	18-57	27.2	26.0		NG	NAAT	Genital fluid	96.1	99	282	354	0.79661			232.863	281.943	0.825921	0.779482	0.868236	y	y	y	y	y	y	y	y	y	y
UD	HIV-stratified	9999	NICD 2023	South Africa	Southern Africa	2008	Clinic attendee with STI symptoms	Male	HIV-negative	0.0	18-57	27.2	26.0		TV	NAAT	Genital fluid	81.6	97.7	10	354	0.0282486			1.77371	131.931	0.0134443	0.000430566	0.0378376	y	y	y	y	y	y	y	y	y	y
UD	HIV-stratified	9999	NICD 2023	South Africa	Southern Africa	2008	Clinic attendee with STI symptoms	Male	HIV-negative	0.0	18-57	27.2	26.0		None			100	100	26	354	0.0734463			26.9462	356.173	0.0756546	0.0503083	0.105027	y	y	y	y	y	y	y	y	y	y
UD	HIV-stratified	9999	NICD 2023	South Africa	Southern Africa	2010	Clinic attendee with STI symptoms	Male	HIV-negative	0.0	18-53	27.9	26.0		CT	NAAT	Genital fluid	87.5	99.2	79	308	0.256494			68.3045	237.046	0.288149	0.233317	0.3472	y	y	y	y	y	y	y	y	y	y
UD	HIV-stratified	9999	NICD 2023	South Africa	Southern Africa	2010	Clinic attendee with STI symptoms	Male	HIV-negative	0.0	18-53	27.9	26.0		MG	NAAT	Genital fluid	98.1	99.9	30	308	0.0974026			29.9823	296.7	0.101053	0.0699196	0.138381	y	y	y	y	y	y	y	y	y	y
UD	HIV-stratified	9999	NICD 2023	South Africa	Southern Africa	2010	Clinic attendee with STI symptoms	Male	HIV-negative	0.0	18-53	27.9	26.0		NG	NAAT	Genital fluid	96.1	99	217	308	0.704545			200.994	275.886	0.728541	0.675253	0.779552	y	y	y	y	y	y	y	y	y	y
UD	HIV-stratified	9999	NICD 2023	South Africa	Southern Africa	2010	Clinic attendee with STI symptoms	Male	HIV-negative	0.0	18-53	27.9	26.0		TV	NAAT	Genital fluid	81.6	97.7	16	308	0.0519481			6.22148	153.436	0.0405476	0.0135538	0.0749812	y	y	y	y	y	y	y	y	y	y
UD	HIV-stratified	9999	NICD 2023	South Africa	Southern Africa	2010	Clinic attendee with STI symptoms	Male	HIV-negative	0.0	18-53	27.9	26.0		None			100	100	21	308	0.0681818			22.5706	317.766	0.0710291	0.0446077	0.102224	y	y	y	y	y	y	y	y	y	y
UD	HIV-stratified	9999	NICD 2023	South Africa	Southern Africa	2011	Clinic attendee with STI symptoms	Male	HIV-negative	0.0	18-49	27.0	26.0		CT	NAAT	Genital fluid	87.5	99.2	61	223	0.273543			54.6744	177.154	0.308626	0.244184	0.379472	y	y	y	y	y	y	y	y	y	y
UD	HIV-stratified	9999	NICD 2023	South Africa	Southern Africa	2011	Clinic attendee with STI symptoms	Male	HIV-negative	0.0	18-49	27.0	26.0		MG	NAAT	Genital fluid	98.1	99.9	14	223	0.0627803			14.8981	221.603	0.0672286	0.0378083	0.104153	y	y	y	y	y	y	y	y	y	y
UD	HIV-stratified	9999	NICD 2023	South Africa	Southern Africa	2011	Clinic attendee with STI symptoms	Male	HIV-negative	0.0	18-49	27.0	26.0		NG	NAAT	Genital fluid	96.1	99	151	223	0.67713			145.039	207.472	0.699079	0.636256	0.758976	y	y	y	y	y	y	y	y	y	y
UD	HIV-stratified	9999	NICD 2023	South Africa	Southern Africa	2011	Clinic attendee with STI symptoms	Male	HIV-negative	0.0	18-49	27.0	26.0		TV	NAAT	Genital fluid	81.6	97.7	9	223	0.0403587			2.68015	95.7364	0.0279951	0.00240384	0.0665794	y	y	y	y	y	y	y	y	y	y
UD	HIV-stratified	9999	NICD 2023	South Africa	Southern Africa	2011	Clinic attendee with STI symptoms	Male	HIV-negative	0.0	18-49	27.0	26.0		None			100	100	37	223	0.165919			36.7643	218.65	0.168142	0.121783	0.220794	y	y	y	y	y	y	y	y	y	y
UD	HIV-stratified	9999	NICD 2023	South Africa	Southern Africa	2012	Clinic attendee with STI symptoms	Male	HIV-negative	0.0	18-45	27.6	26.0		CT	NAAT	Genital fluid	87.5	99.2	34	129	0.263566			32.2082	107.604	0.299323	0.216972	0.388424	y	y	y	y	y	y	y	y	y	y
UD	HIV-stratified	9999	NICD 2023	South Africa	Southern Africa	2012	Clinic attendee with STI symptoms	Male	HIV-negative	0.0	18-45	27.6	26.0		MG	NAAT	Genital fluid	98.1	99.9	9	129	0.0697674			9.59115	125.506	0.0764201	0.0364719	0.128752	y	y	y	y	y	y	y	y	y	y
UD	HIV-stratified	9999	NICD 2023	South Africa	Southern Africa	2012	Clinic attendee with STI symptoms	Male	HIV-negative	0.0	18-45	27.6	26.0		NG	NAAT	Genital fluid	96.1	99	94	129	0.728682			86.8481	115.438	0.752339	0.672215	0.82739	y	y	y	y	y	y	y	y	y	y
UD	HIV-stratified	9999	NICD 2023	South Africa	Southern Africa	2012	Clinic attendee with STI symptoms	Male	HIV-negative	0.0	18-45	27.6	26.0		TV	NAAT	Genital fluid	81.6	97.7	2	129	0.0155039			1.07649	71.8149	0.0149899	0.00032224	0.0535496	y	y	y	y	y	y	y	y	y	y
UD	HIV-stratified	9999	NICD 2023	South Africa	Southern Africa	2012	Clinic attendee with STI symptoms	Male	HIV-negative	0.0	18-45	27.6	26.0		None			100	100	12	129	0.0930233			12.9447	130.193	0.0994276	0.0557153	0.155776	y	y	y	y	y	y	y	y	y	y
UD	HIV-stratified	9999	NICD 2023	South Africa	Southern Africa	2013	Clinic attendee with STI symptoms	Male	HIV-negative	0.0	18-52	27.1	26.0		CT	NAAT	Genital fluid	87.5	99.2	61	221	0.276018			55.9882	180.076	0.310915	0.245103	0.381832	y	y	y	y	y	y	y	y	y	y
UD	HIV-stratified	9999	NICD 2023	South Africa	Southern Africa	2013	Clinic attendee with STI symptoms	Male	HIV-negative	0.0	18-52	27.1	26.0		MG	NAAT	Genital fluid	98.1	99.9	16	221	0.0723982			16.8992	219.504	0.0769881	0.0451363	0.11556	y	y	y	y	y	y	y	y	y	y
UD	HIV-stratified	9999	NICD 2023	South Africa	Southern Africa	2013	Clinic attendee with STI symptoms	Male	HIV-negative	0.0	18-52	27.1	26.0		NG	NAAT	Genital fluid	96.1	99	156	221	0.705882			133.679	183.223	0.729601	0.664405	0.791668	y	y	y	y	y	y	y	y	y	y
UD	HIV-stratified	9999	NICD 2023	South Africa	Southern Africa	2013	Clinic attendee with STI symptoms	Male	HIV-negative	0.0	18-52	27.1	26.0		TV	NAAT	Genital fluid	81.6	97.7	11	221	0.0497738			4.00914	104.272	0.038449	0.00598058	0.0800917	y	y	y	y	y	y	y	y	y	y
UD	HIV-stratified	9999	NICD 2023	South Africa	Southern Africa	2013	Clinic attendee with STI symptoms	Male	HIV-negative	0.0	18-52	27.1	26.0		None			100	100	24	221	0.108597			24.8709	222.495	0.111782	0.0738985	0.156642	y	y	y	y	y	y	y	y	y	y
UD	HIV-stratified	9999	NICD 2023	South Africa	Southern Africa	2014	Clinic attendee with STI symptoms	Male	HIV-negative	0.0	17-46	28.1	27.0		CT	NAAT	Genital fluid	87.5	99.2	53	151	0.350993			50.2315	126.401	0.397397	0.314934	0.484145	y	y	y	y	y	y	y	y	y	y
UD	HIV-stratified	9999	NICD 2023	South Africa	Southern Africa	2014	Clinic attendee with STI symptoms	Male	HIV-negative	0.0	17-46	28.1	27.0		MG	NAAT	Genital fluid	98.1	99.9	9	151	0.0596026			9.39357	143.887	0.0652844	0.0309608	0.110574	y	y	y	y	y	y	y	y	y	y
UD	HIV-stratified	9999	NICD 2023	South Africa	Southern Africa	2014	Clinic attendee with STI symptoms	Male	HIV-negative	0.0	17-46	28.1	27.0		NG	NAAT	Genital fluid	96.1	99	116	151	0.768212			99.1895	125.093	0.792924	0.717664	0.860535	y	y	y	y	y	y	y	y	y	y
UD	HIV-stratified	9999	NICD 2023	South Africa	Southern Africa	2014	Clinic attendee with STI symptoms	Male	HIV-negative	0.0	17-46	28.1	27.0		TV	NAAT	Genital fluid	81.6	97.7	5	151	0.0331126			2.05917	83.5077	0.0246584	0.00130415	0.065246	y	y	y	y	y	y	y	y	y	y
UD	HIV-stratified	9999	NICD 2023	South Africa	Southern Africa	2014	Clinic attendee with STI symptoms	Male	HIV-negative	0.0	17-46	28.1	27.0		None			100	100	8	151	0.0529801			9.22353	156.812	0.058819	0.0276105	0.1011	y	y	y	y	y	y	y	y	y	y
UD	HIV-stratified	9999	NICD 2023	South Africa	Southern Africa	2015	Clinic attendee with STI symptoms	Male	HIV-negative	0.0	18-67	27.8	26.0		CT	NAAT	Genital fluid	87.5	99.2	44	189	0.232804			42.1425	160.735	0.262186	0.19683	0.332434	y	y	y	y	y	y	y	y	y	y
UD	HIV-stratified	9999	NICD 2023	South Africa	Southern Africa	2015	Clinic attendee with STI symptoms	Male	HIV-negative	0.0	18-67	27.8	26.0		MG	NAAT	Genital fluid	98.1	99.9	4	189	0.021164			4.59637	177.306	0.0259234	0.00793089	0.0539929	y	y	y	y	y	y	y	y	y	y
UD	HIV-stratified	9999	NICD 2023	South Africa	Southern Africa	2015	Clinic attendee with STI symptoms	Male	HIV-negative	0.0	18-67	27.8	26.0		NG	NAAT	Genital fluid	96.1	99	154	189	0.814815			128.122	151.858	0.843694	0.782671	0.896759	y	y	y	y	y	y	y	y	y	y
UD	HIV-stratified	9999	NICD 2023	South Africa	Southern Africa	2015	Clinic attendee with STI symptoms	Male	HIV-negative	0.0	18-67	27.8	26.0		TV	NAAT	Genital fluid	81.6	97.7	4	189	0.021164			1.28806	96.3499	0.0133685	0.000392987	0.0434767	y	y	y	y	y	y	y	y	y	y
UD	HIV-stratified	9999	NICD 2023	South Africa	Southern Africa	2015	Clinic attendee with STI symptoms	Male	HIV-negative	0.0	18-67	27.8	26.0		None			100	100	21	189	0.111111			21.5206	187.26	0.114924	0.0730572	0.163646	y	y	y	y	y	y	y	y	y	y
UD	HIV-stratified	9999	NICD 2023	South Africa	Southern Africa	2016	Clinic attendee with STI symptoms	Male	HIV-negative	0.0	17-63	27.2	26.0		CT	NAAT	Genital fluid	87.5	99.2	98	386	0.253886			97.0617	339.441	0.285945	0.239463	0.334751	y	y	y	y	y	y	y	y	y	y
UD	HIV-stratified	9999	NICD 2023	South Africa	Southern Africa	2016	Clinic attendee with STI symptoms	Male	HIV-negative	0.0	17-63	27.2	26.0		MG	NAAT	Genital fluid	98.1	99.9	21	386	0.0544041			21.2574	371.977	0.057147	0.0357082	0.0828072	y	y	y	y	y	y	y	y	y	y
UD	HIV-stratified	9999	NICD 2023	South Africa	Southern Africa	2016	Clinic attendee with STI symptoms	Male	HIV-negative	0.0	17-63	27.2	26.0		NG	NAAT	Genital fluid	96.1	99	331	386	0.857513			251.698	283.094	0.889097	0.850668	0.923066	y	y	y	y	y	y	y	y	y	y
UD	HIV-stratified	9999	NICD 2023	South Africa	Southern Africa	2016	Clinic attendee with STI symptoms	Male	HIV-negative	0.0	17-63	27.2	26.0		TV	NAAT	Genital fluid	81.6	97.7	12	386	0.0310881			2.18745	140.344	0.0155863	0.00087742	0.0400201	y	y	y	y	y	y	y	y	y	y
UD	HIV-stratified	9999	NICD 2023	South Africa	Southern Africa	2016	Clinic attendee with STI symptoms	Male	HIV-negative	0.0	17-63	27.2	26.0		None			100	100	20	386	0.0518135			20.8727	386.301	0.0540323	0.0333122	0.0786094	y	y	y	y	y	y	y	y	y	y
UD	HIV-stratified	9999	NICD 2023	South Africa	Southern Africa	2017	Clinic attendee with STI symptoms	Male	HIV-negative	0.0	18-53	27.3	26.0		CT	NAAT	Genital fluid	87.5	99.2	86	350	0.245714			80.3884	291.291	0.275972	0.226145	0.329387	y	y	y	y	y	y	y	y	y	y
UD	HIV-stratified	9999	NICD 2023	South Africa	Southern Africa	2017	Clinic attendee with STI symptoms	Male	HIV-negative	0.0	18-53	27.3	26.0		MG	NAAT	Genital fluid	98.1	99.9	10	350	0.0285714			10.5642	340.658	0.0310112	0.0153488	0.0519368	y	y	y	y	y	y	y	y	y	y
UD	HIV-stratified	9999	NICD 2023	South Africa	Southern Africa	2017	Clinic attendee with STI symptoms	Male	HIV-negative	0.0	18-53	27.3	26.0		NG	NAAT	Genital fluid	96.1	99	298	350	0.851429			232.27	263.074	0.882908	0.842909	0.919988	y	y	y	y	y	y	y	y	y	y
UD	HIV-stratified	9999	NICD 2023	South Africa	Southern Africa	2017	Clinic attendee with STI symptoms	Male	HIV-negative	0.0	18-53	27.3	26.0		TV	NAAT	Genital fluid	81.6	97.7	9	350	0.0257143			1.69214	142.341	0.011888	0.000484182	0.0345355	y	y	y	y	y	y	y	y	y	y
UD	HIV-stratified	9999	NICD 2023	South Africa	Southern Africa	2017	Clinic attendee with STI symptoms	Male	HIV-negative	0.0	18-53	27.3	26.0		None			100	100	16	350	0.0457143			17.82	368.607	0.0483442	0.0288444	0.0721042	y	y	y	y	y	y	y	y	y	y
UD	HIV-stratified	9999	NICD 2023	South Africa	Southern Africa	2018	Clinic attendee with STI symptoms	Male	HIV-negative	0.0	18-63	28.4	27.0		CT	NAAT	Genital fluid	87.5	99.2	39	196	0.19898			37.6632	167.999	0.224186	0.165472	0.290875	y	y	y	y	y	y	y	y	y	y
UD	HIV-stratified	9999	NICD 2023	South Africa	Southern Africa	2018	Clinic attendee with STI symptoms	Male	HIV-negative	0.0	18-63	28.4	27.0		MG	NAAT	Genital fluid	98.1	99.9	8	200	0.04			8.63216	194.412	0.0444014	0.0199669	0.0775524	y	y	y	y	y	y	y	y	y	y
UD	HIV-stratified	9999	NICD 2023	South Africa	Southern Africa	2018	Clinic attendee with STI symptoms	Male	HIV-negative	0.0	18-63	28.4	27.0		NG	NAAT	Genital fluid	96.1	99	162	200	0.81			136.56	163.05	0.837535	0.778514	0.891189	y	y	y	y	y	y	y	y	y	y
UD	HIV-stratified	9999	NICD 2023	South Africa	Southern Africa	2018	Clinic attendee with STI symptoms	Male	HIV-negative	0.0	18-63	28.4	27.0		TV	NAAT	Genital fluid	81.6	97.7	6	200	0.03			1.8406	95.1752	0.0193391	0.000914168	0.0537942	y	y	y	y	y	y	y	y	y	y
UD	HIV-stratified	9999	NICD 2023	South Africa	Southern Africa	2018	Clinic attendee with STI symptoms	Male	HIV-negative	0.0	18-63	28.4	27.0		None			100	100	11	200	0.055			12.1997	205.876	0.0592574	0.030943	0.0955952	y	y	y	y	y	y	y	y	y	y
UD	HIV-stratified	9999	NICD 2023	South Africa	Southern Africa	2019	Clinic attendee with STI symptoms	Male	HIV-negative	0.0	21-48	30.1	27.0		CT	NAAT	Genital fluid	87.5	99.2	1	10	0.1			1.91271	10.3239	0.18527	0.0185748	0.468232	y	y	y	y	y	y	y	y	y	y
UD	HIV-stratified	9999	NICD 2023	South Africa	Southern Africa	2019	Clinic attendee with STI symptoms	Male	HIV-negative	0.0	21-48	30.1	27.0		MG	NAAT	Genital fluid	98.1	99.9	1	10	0.1			2.15663	12.7166	0.169592	0.0220472	0.419807	y	y	y	y	y	y	y	y	y	y
UD	HIV-stratified	9999	NICD 2023	South Africa	Southern Africa	2019	Clinic attendee with STI symptoms	Male	HIV-negative	0.0	21-48	30.1	27.0		NG	NAAT	Genital fluid	96.1	99	8	10	0.8			8.84288	11.355	0.778762	0.499734	0.971713	y	y	y	y	y	y	y	y	y	y
UD	HIV-stratified	9999	NICD 2023	South Africa	Southern Africa	2019	Clinic attendee with STI symptoms	Male	HIV-negative	0.0	21-48	30.1	27.0		TV	NAAT	Genital fluid	81.6	97.7	0	10	0			1.096	10.5263	0.104119	0.00272237	0.347867	y	y	y	y	y	y	y	y	y	y
UD	HIV-stratified	9999	NICD 2023	South Africa	Southern Africa	2019	Clinic attendee with STI symptoms	Male	HIV-negative	0.0	21-48	30.1	27.0		None			100	100	1	10	0.1			2.2001	13.1354	0.167494	0.022836	0.415574	y	y	y	y	y	y	y	y	y	y
UD	HIV-stratified	9999	NICD 2023	South Africa	Southern Africa	2020	Clinic attendee with STI symptoms	Male	HIV-negative	0.0	18-68	30.5	29.0		CT	NAAT	Genital fluid	87.5	99.2	95	351	0.270655			85.0084	279.017	0.304671	0.252284	0.360555	y	y	y	y	y	y	y	y	y	y
UD	HIV-stratified	9999	NICD 2023	South Africa	Southern Africa	2020	Clinic attendee with STI symptoms	Male	HIV-negative	0.0	18-68	30.5	29.0		MG	NAAT	Genital fluid	98.1	99.9	13	351	0.037037			12.9998	329.797	0.0394176	0.0210232	0.0627774	y	y	y	y	y	y	y	y	y	y
UD	HIV-stratified	9999	NICD 2023	South Africa	Southern Africa	2020	Clinic attendee with STI symptoms	Male	HIV-negative	0.0	18-68	30.5	29.0		NG	NAAT	Genital fluid	96.1	99	299	351	0.851852			221.981	251.281	0.883398	0.841646	0.921678	y	y	y	y	y	y	y	y	y	y
UD	HIV-stratified	9999	NICD 2023	South Africa	Southern Africa	2020	Clinic attendee with STI symptoms	Male	HIV-negative	0.0	18-68	30.5	29.0		TV	NAAT	Genital fluid	81.6	97.7	6	351	0.017094			1.22316	165.712	0.00738121	0.000186185	0.0248764	y	y	y	y	y	y	y	y	y	y
UD	HIV-stratified	9999	NICD 2023	South Africa	Southern Africa	2020	Clinic attendee with STI symptoms	Male	HIV-negative	0.0	18-68	30.5	29.0		None			100	100	13	351	0.037037			13.913	350.483	0.0396967	0.021918	0.0627391	y	y	y	y	y	y	y	y	y	y
UD	HIV-stratified	9999	NICD 2023	South Africa	Southern Africa	2021	Clinic attendee with STI symptoms	Male	HIV-negative	0.0	18-64	29.6	28.0		CT	NAAT	Genital fluid	87.5	99.2	99	427	0.23185			91.6486	352.905	0.259697	0.215467	0.305129	y	y	y	y	y	y	y	y	y	y
UD	HIV-stratified	9999	NICD 2023	South Africa	Southern Africa	2021	Clinic attendee with STI symptoms	Male	HIV-negative	0.0	18-64	29.6	28.0		MG	NAAT	Genital fluid	98.1	99.9	15	427	0.0351288			15.0294	404.96	0.0371132	0.0211917	0.0572463	y	y	y	y	y	y	y	y	y	y
UD	HIV-stratified	9999	NICD 2023	South Africa	Southern Africa	2021	Clinic attendee with STI symptoms	Male	HIV-negative	0.0	18-64	29.6	28.0		NG	NAAT	Genital fluid	96.1	99	365	427	0.854801			280.976	316.838	0.886814	0.850227	0.91958	y	y	y	y	y	y	y	y	y	y
UD	HIV-stratified	9999	NICD 2023	South Africa	Southern Africa	2021	Clinic attendee with STI symptoms	Male	HIV-negative	0.0	18-64	29.6	28.0		TV	NAAT	Genital fluid	81.6	97.7	8	427	0.0187354			1.28846	179.03	0.00719688	0.000225775	0.0234959	y	y	y	y	y	y	y	y	y	y
UD	HIV-stratified	9999	NICD 2023	South Africa	Southern Africa	2021	Clinic attendee with STI symptoms	Male	HIV-negative	0.0	18-64	29.6	28.0		None			100	100	19	427	0.0444965			20.9183	450.395	0.0464443	0.0292238	0.0676255	y	y	y	y	y	y	y	y	y	y
UD	HIV-stratified	9999	NICD 2023	South Africa	Southern Africa	2022	Clinic attendee with STI symptoms	Male	HIV-negative	0.0	18-61	31.3	29.0		CT	NAAT	Genital fluid	87.5	99.2	64	251	0.25498			59.4223	207.093	0.286935	0.226013	0.350202	y	y	y	y	y	y	y	y	y	y
UD	HIV-stratified	9999	NICD 2023	South Africa	Southern Africa	2022	Clinic attendee with STI symptoms	Male	HIV-negative	0.0	18-61	31.3	29.0		MG	NAAT	Genital fluid	98.1	99.9	8	251	0.0318725			8.41106	239.895	0.0350615	0.0154668	0.0620405	y	y	y	y	y	y	y	y	y	y
UD	HIV-stratified	9999	NICD 2023	South Africa	Southern Africa	2022	Clinic attendee with STI symptoms	Male	HIV-negative	0.0	18-61	31.3	29.0		NG	NAAT	Genital fluid	96.1	99	218	251	0.868526			165.729	184.148	0.899979	0.854242	0.940901	y	y	y	y	y	y	y	y	y	y
UD	HIV-stratified	9999	NICD 2023	South Africa	Southern Africa	2022	Clinic attendee with STI symptoms	Male	HIV-negative	0.0	18-61	31.3	29.0		TV	NAAT	Genital fluid	81.6	97.7	3	251	0.0119522			1.13757	149.288	0.00761997	0.000223777	0.0257734	y	y	y	y	y	y	y	y	y	y
UD	HIV-stratified	9999	NICD 2023	South Africa	Southern Africa	2022	Clinic attendee with STI symptoms	Male	HIV-negative	0.0	18-61	31.3	29.0		None			100	100	14	251	0.0557769			15.2038	257.255	0.0591001	0.0338244	0.0912714	y	y	y	y	y	y	y	y	y	y
UD	Age-stratified	1865	Bakare 2002	Nigeria	Central and Western Africa	2000	Clinic attendee with STI symptoms	Male	NR	NR	10-19	NR	NR	<25 years	NG	Culture	Genital fluid	87.6	100	15	44	0.340909			14.3528	36.0794	0.39781	0.245147	0.565251	y	y	n	y	u	y	y	n	y	y
UD	Age-stratified	1865	Bakare 2002	Nigeria	Central and Western Africa	2000	Clinic attendee with STI symptoms	Male	NR	NR	10-19	NR	NR	<25 years	TV	Wet mount and culture	Genital fluid	44	100	3	44	0.0681818			3.53182	17.9267	0.197015	0.0527572	0.416283	y	y	n	y	u	y	y	n	y	y
UD	Age-stratified	2533	Arya 1972	Uganda	Eastern Africa	1969	University students; Clinic attendee with STI symptoms	Male	NR	NR	NR	NR	NR	<25 years	NG	Gram stain	Genital fluid	87.6	100	1103	1606	0.687			703.592	897.584	0.783873	0.756208	0.810379	y	y	n	y	y	y	y	n	y	y
UD	Age-stratified	2533	Arya 1972	Uganda	Eastern Africa	1969	University students; Clinic attendee with STI symptoms	Male	NR	NR	NR	NR	NR	<25 years	TV	Wet mount	Genital fluid	44	100	65	691	0.094			57.8856	266.922	0.216864	0.17156	0.268447	y	y	n	y	y	y	y	n	y	y
UD	Age-stratified	2204	Tswana 1995	Zimbabwe	Eastern Africa	1992	Clinic attendee with STI symptoms	Male	Mixed	NR	15-19	NR	NR	<25 years	NG	Culture	Genital fluid	87.6	100	4	13	0.307692			4.89849	12.9714	0.377638	0.142603	0.660547	y	y	y	y	y	y	y	n	y	n
UD	Age-stratified	1934	Obasi 2001	Tanzania	Eastern Africa	1998	Youth	Male	Mixed	2.5	15-19	NR	NR	<25 years	CT	NAAT	Urine	87.5	99.2	2	40	0.05			2.43156	32.9801	0.073728	0.00943923	0.181565	n	y	y	n	y	n	y	n	y	n
UD	Age-stratified	1637	Chalamilla 2006	Tanzania	Eastern Africa	1999	Youth reproductive health clients; Clinic attendee with STI symptoms	Male	Mixed	11.3	15-24	NR	NR	<25 years	CT	ELISA	Genital fluid	84	98	3	31	0.097			2.95568	24.1408	0.122435	0.0187568	0.275474	y	y	y	y	u	y	y	y	n	n
UD	Age-stratified	1637	Chalamilla 2006	Tanzania	Eastern Africa	1999	Youth reproductive health clients; Clinic attendee with STI symptoms	Male	Mixed	11.3	15-24	NR	NR	<25 years	NG	Culture	Genital fluid	87.6	100	13	24	0.541			12.1994	19.8179	0.615578	0.401555	0.823649	y	y	y	y	u	y	y	y	n	n
UD	Age-stratified	1637	Chalamilla 2006	Tanzania	Eastern Africa	1999	Youth reproductive health clients; Clinic attendee with STI symptoms	Male	Mixed	11.3	15-24	NR	NR	<25 years	TV	Wet mount	Genital fluid	44	100	2	53	0.038			2.90657	23.2976	0.124758	0.0282478	0.287631	y	y	y	y	u	y	y	y	n	n
UD	Age-stratified	1658	Rassjo 2006	Uganda	Eastern Africa	2002	Sexually experienced youth; Clinic attendee with STI symptoms	Male	Mixed	NR	14-19	NR	NR	<25 years	TV	NAAT	Urine	96	97.7	0	16	0			1.05776	18.3652	0.0575961	0.00133187	0.198805	n	y	n	y	u	n	y	n	y	n
UD	Age-stratified	9999	NICD 2023	South Africa	Southern Africa	2006	Clinic attendee with STI symptoms	Male	Mixed	33.3	15-24	22.3	23.0	<25 years	CT	NAAT	Genital fluid	87.5	99.2	5	28	0.178571			5.63339	25.2858	0.222789	0.0840012	0.404525	y	y	y	y	y	y	y	y	y	y
UD	Age-stratified	9999	NICD 2023	South Africa	Southern Africa	2006	Clinic attendee with STI symptoms	Male	Mixed	33.3	15-24	22.3	23.0	<25 years	MG	NAAT	Genital fluid	98.1	99.9	3	28	0.107143			4.16067	30.6729	0.135647	0.0391848	0.282212	y	y	y	y	y	y	y	y	y	y
UD	Age-stratified	9999	NICD 2023	South Africa	Southern Africa	2006	Clinic attendee with STI symptoms	Male	Mixed	33.3	15-24	22.3	23.0	<25 years	NG	NAAT	Genital fluid	96.1	99	10	28	0.357143			10.4717	27.8904	0.375458	0.206496	0.56406	y	y	y	y	y	y	y	y	y	y
UD	Age-stratified	9999	NICD 2023	South Africa	Southern Africa	2006	Clinic attendee with STI symptoms	Male	Mixed	33.3	15-24	22.3	23.0	<25 years	TV	NAAT	Genital fluid	81.6	97.7	5	28	0.178571			4.67418	21.044	0.222115	0.0685234	0.419997	y	y	y	y	y	y	y	y	y	y
UD	Age-stratified	9999	NICD 2023	South Africa	Southern Africa	2006	Clinic attendee with STI symptoms	Male	Mixed	33.3	15-24	22.3	23.0	<25 years	None			100	100	11	28	0.392857			12.1713	30.3177	0.401458	0.23692	0.579035	y	y	y	y	y	y	y	y	y	y
[truncated: 1,430 more rows]

## Sheet: Population estimates
source	region	year	sex	age	population
United Nations Population Division, World Population Prospects	Eastern Africa	2015	Male and female	15+	2.21042e+08
[truncated: 11 more rows]
